# Supplementary material for: catena-Poly[{μ-cyanido-bis­[(4,4′-dimethyl-2,2′-bipyridine-κ2 N,N′)copper(I)]}-μ-cyanido-copper(I)-μ-cyanido]
Source: Acta Crystallogr Sect E Struct Rep Online. 2008 Jul 26;64(Pt 8):m1076. doi: 10.1107/S1600536808022964 (PMC2961986; doi:10.1107/S1600536808022964)
Supplement: Supplementary file 1 [file e-64-m1076-sup1.cif]

##############################################################################
###                                                                        ###
###        Electronic paper (Acta Crystallographica Section E)             ###
###                                                                        ###
##############################################################################
#                                                                            #
# This CIF contains the data in a paper accepted for publication in Acta     #
# Crystallographica Section E. It conforms to the requirements of Notes      #
# for Authors for Section E, and has been peer reviewed under the auspices   #
# of the IUCr Commission on Journals.                                        #
#                                                                            #
# Full details of the Crystallographic Information File format               #
# are given in the paper "The Crystallographic Information File (CIF):       #
# a New Standard Archive File for Crystallography" by S. R. Hall, F. H.      #
# Allen and I. D. Brown [Acta Cryst. (1991), A47, 655-685].                  #
#                                                                            #
# The current version of the core CIF dictionary is obtainable from          #
# ftp://ftp.iucr.org/pub/cif_core.dic. The current version number is 2.4.    #
#                                                                            #
# Software is freely available for graphical display of the structure(s) in  #
# this CIF.  For information consult the CIF home page http://www.iucr.org/  #
# cif/home.html                                                              #
#                                                                            #
# This file may be used for bona fide research purposes within the           #
# scientific community so long as proper attribution is given to the journal # 
# article from which it was obtained.                                        #
#                                                                            #
##############################################################################
                                             
data_global
_audit_creation_method     'SHELXL97'
_journal_date_recd_electronic     2008-07-10
_journal_date_accepted     2008-07-22
_journal_name_full     'Acta Crystallographica, Section E'
_journal_year     2008
_journal_volume     64
_journal_issue      8
_journal_page_first     m1076
_journal_page_last     m1076
_journal_paper_category     QM
_journal_coeditor_code     RK2103
_publ_contact_author_name     'Ng, Seik Weng'
_publ_contact_author_address
;
Department of Chemistry
University of Malaya
50603 Kuala Lumpur
Malaysia
;
_publ_contact_author_email     seikweng@um.edu.my
_publ_contact_author_fax     603-7967-6778
_publ_contact_author_phone     603-7967-6778
_publ_section_title
;\
<i>catena</i>-Poly[{\m-cyanido-bis[(4,4'-dimethyl-2,2'-bipyridine-\
\k^2^<i>N</i>,<i>N</i>')copper(I)]}-\m-cyanido-copper(I)-\m-cyanido]
;
loop_
    _publ_author_name
    _publ_author_address
    'Lin, Shi-Hong'
;
Department of Chemistry
Shantou University
Shantou
Guangdong 515063
People's Republic of China
;
    'Yang, Ying-Yi'
;
Department of Chemistry
Shantou University
Shantou
Guangdong 515063
People's Republic of China
;
    'Ng, Seik Weng'
;
Department of Chemistry
University of Malaya
50603 Kuala Lumpur
Malaysia
;
data_I
_audit_creation_method     SHELXL97
_chemical_name_systematic
;
<i>catena</i>-Poly[{\m-cyanido-bis[(4,4'-dimethyl-2,2'-bipyridine-
\k^2^<i>N</i>,<i>N</i>')copper(I)]}-\m-cyanido-copper(I)-\m-cyanido]
;
_chemical_name_common     ?
_chemical_formula_moiety     'C27 H24 Cu3 N7'
_chemical_formula_sum     'C27 H24 Cu3 N7'
_chemical_formula_iupac     '[Cu3 (C N)3 (C12 H12 N2)2]'
_chemical_formula_weight     637.15
_chemical_melting_point     ?
_symmetry_cell_setting     monoclinic
_symmetry_space_group_name_H-M     'C 2/c'
_symmetry_space_group_name_Hall     '-C 2yc'
loop_
    _symmetry_equiv_pos_as_xyz
    'x, y, z'
    '-x, y, -z+1/2'
    'x+1/2, y+1/2, z'
    '-x+1/2, y+1/2, -z+1/2'
    '-x, -y, -z'
    'x, -y, z-1/2'
    '-x+1/2, -y+1/2, -z'
    'x+1/2, -y+1/2, z-1/2'
_cell_length_a     10.7196(7)
_cell_length_b     12.3700(9)
_cell_length_c     20.9182(14)
_cell_angle_alpha     90.00
_cell_angle_beta     100.1460(10)
_cell_angle_gamma     90.00
_cell_volume     2730.4(3)
_cell_formula_units_Z     4
_cell_measurement_reflns_used     2750
_cell_measurement_theta_min     2.5
_cell_measurement_theta_max     27.0
_cell_measurement_temperature     295(2)
_exptl_crystal_description     block
_exptl_crystal_colour     red
_exptl_crystal_size_max     0.30
_exptl_crystal_size_mid     0.20
_exptl_crystal_size_min     0.16
_exptl_crystal_density_diffrn     1.550
_exptl_crystal_density_meas     ?
_exptl_crystal_density_method     'not measured'
_exptl_crystal_F_000     1288
_exptl_absorpt_coefficient_mu     2.344
_exptl_absorpt_correction_type     multi-scan
_exptl_absorpt_process_details     '(SADABS; Sheldrick, 1996)'
_exptl_absorpt_correction_T_min     0.5398
_exptl_absorpt_correction_T_max     0.7054
_diffrn_ambient_temperature     295(2)
_diffrn_radiation_type     MoK\a
_diffrn_radiation_wavelength     0.71073
_diffrn_radiation_source     'fine-focus sealed tube'
_diffrn_radiation_monochromator     graphite
_diffrn_measurement_device_type     'Bruker SMART APEX'
_diffrn_measurement_method     '\f and \w'
_diffrn_detector_area_resol_mean     ?
_diffrn_reflns_number     8685
_diffrn_reflns_av_R_equivalents     0.0236
_diffrn_reflns_av_sigmaI/netI     0.0307
_diffrn_reflns_theta_min     2.54
_diffrn_reflns_theta_max     27.50
_diffrn_reflns_theta_full     27.50
_diffrn_measured_fraction_theta_max     0.997
_diffrn_measured_fraction_theta_full     0.997
_diffrn_reflns_limit_h_min     -13
_diffrn_reflns_limit_h_max     13
_diffrn_reflns_limit_k_min     -16
_diffrn_reflns_limit_k_max     15
_diffrn_reflns_limit_l_min     -16
_diffrn_reflns_limit_l_max     27
_diffrn_standards_number     0
_diffrn_standards_interval_count     0
_diffrn_standards_interval_time     0
_diffrn_standards_decay_%     0
_reflns_number_total     3125
_reflns_number_gt     2491
_reflns_threshold_expression     I>2\s(I)
_refine_ls_structure_factor_coef     Fsqd
_refine_ls_matrix_type     full
_refine_ls_R_factor_all     0.0493
_refine_ls_R_factor_gt     0.0376
_refine_ls_wR_factor_gt     0.1024
_refine_ls_wR_factor_ref     0.1098
_refine_ls_goodness_of_fit_ref     1.026
_refine_ls_restrained_S_all     1.026
_refine_ls_number_reflns     3125
_refine_ls_number_parameters     170
_refine_ls_number_restraints     0
_refine_ls_hydrogen_treatment     constr
_refine_ls_weighting_scheme     calc
_refine_ls_weighting_details
        'calc w = 1/[\s^2^(Fo^2^)+(0.065P)^2^+0.8323P] where P=(Fo^2^+2Fc^2^)/3'
_atom_sites_solution_hydrogens     geom
_atom_sites_solution_primary     direct
_atom_sites_solution_secondary     difmap
_refine_ls_shift/su_max     0.001
_refine_ls_shift/su_mean     0.000
_refine_diff_density_max     0.527
_refine_diff_density_min     -0.215
_refine_ls_extinction_method     none
_refine_ls_extinction_coef     ?
loop_
    _atom_type_symbol
    _atom_type_description
    _atom_type_scat_dispersion_real
    _atom_type_scat_dispersion_imag
    _atom_type_scat_source
    'C' 'C' 0.0033 0.0016
                         'International Tables Vol C Tables 4.2.6.8 and 6.1.1.4'
    'H' 'H' 0.0000 0.0000
                         'International Tables Vol C Tables 4.2.6.8 and 6.1.1.4'
    'N' 'N' 0.0061 0.0033
                         'International Tables Vol C Tables 4.2.6.8 and 6.1.1.4'
    'Cu' 'Cu' 0.3201 1.2651
                         'International Tables Vol C Tables 4.2.6.8 and 6.1.1.4'
_computing_data_collection     'SMART (Bruker, 2002)'
_computing_cell_refinement     'SAINT (Bruker, 2002)'
_computing_data_reduction     'SAINT (Bruker, 2002)'
_computing_structure_solution     'SHELXS97 (Sheldrick, 2008)'
_computing_structure_refinement     'SHELXL97 (Sheldrick, 2008)'
_computing_molecular_graphics     'X-SEED (Barbour, 2001)'
_computing_publication_material     'publCIF (Westrip, 2008)'
loop_
    _atom_site_type_symbol
    _atom_site_label
    _atom_site_fract_x
    _atom_site_fract_y
    _atom_site_fract_z
    _atom_site_U_iso_or_equiv
    _atom_site_adp_type
    _atom_site_calc_flag
    _atom_site_refinement_flags
    _atom_site_occupancy
    _atom_site_disorder_assembly
    _atom_site_disorder_group
    Cu Cu1 0.74268(3) 0.41078(2) 0.072850(16) 0.04716(14) Uani d . 1 . .
    Cu Cu2 0.5000 0.41827(4) 0.2500 0.05469(16) Uani d S 1 . .
    N N1 0.75592(19) 0.54384(16) 0.01065(10) 0.0420(5) Uani d . 1 . .
    N N2 0.92273(18) 0.47469(15) 0.11124(9) 0.0406(4) Uani d . 1 . .
    N N3 0.6442(3) 0.41773(18) 0.14085(14) 0.0519(6) Uani d P 0.50 . .
    N N4 0.5915(2) 0.4184(2) 0.18400(12) 0.0502(6) Uani d P 0.50 . .
    N N5 0.7489(2) 0.28632(17) 0.01721(11) 0.0487(6) Uani d P 0.50 . .
    C C3' 0.6442(3) 0.41773(18) 0.14085(14) 0.0519(6) Uani d P 0.50 . .
    C C4' 0.5915(2) 0.4184(2) 0.18400(12) 0.0502(6) Uani d P 0.50 . .
    C C5' 0.7489(2) 0.28632(17) 0.01721(11) 0.0487(6) Uani d P 0.50 . .
    C C1 0.6717(3) 0.5725(2) -0.04135(14) 0.0531(6) Uani d . 1 . .
    H H1 0.5932 0.5384 -0.0485 0.064 Uiso calc R 1 . .
    C C2 0.6951(3) 0.6501(2) -0.08494(13) 0.0562(7) Uani d . 1 . .
    H H2 0.6325 0.6680 -0.1200 0.067 Uiso calc R 1 . .
    C C3 0.8105(3) 0.7011(2) -0.07670(12) 0.0493(6) Uani d . 1 . .
    C C4 0.8992(2) 0.67121(18) -0.02273(12) 0.0450(6) Uani d . 1 . .
    H H4 0.9791 0.7030 -0.0154 0.054 Uiso calc R 1 . .
    C C5 0.8687(2) 0.59363(16) 0.02044(12) 0.0385(5) Uani d . 1 . .
    C C6 0.8409(4) 0.7858(2) -0.12307(15) 0.0699(9) Uani d . 1 . .
    H H6A 0.8117 0.7623 -0.1669 0.105 Uiso calc R 1 . .
    H H6B 0.9309 0.7970 -0.1164 0.105 Uiso calc R 1 . .
    H H6C 0.7997 0.8523 -0.1156 0.105 Uiso calc R 1 . .
    C C7 0.9594(2) 0.56084(18) 0.07973(11) 0.0391(5) Uani d . 1 . .
    C C8 1.0699(2) 0.61388(19) 0.10154(13) 0.0461(6) Uani d . 1 . .
    H H8 1.0910 0.6739 0.0789 0.055 Uiso calc R 1 . .
    C C9 1.1516(3) 0.5801(2) 0.15691(14) 0.0523(6) Uani d . 1 . .
    C C10 1.1131(3) 0.4918(2) 0.18924(14) 0.0559(7) Uani d . 1 . .
    H H10 1.1634 0.4661 0.2270 0.067 Uiso calc R 1 . .
    C C11 1.0006(3) 0.4430(2) 0.16498(13) 0.0516(6) Uani d . 1 . .
    H H11 0.9766 0.3837 0.1873 0.062 Uiso calc R 1 . .
    C C12 1.2752(3) 0.6366(3) 0.18039(18) 0.0781(10) Uani d . 1 . .
    H H12A 1.3038 0.6203 0.2255 0.117 Uiso calc R 1 . .
    H H12B 1.2635 0.7133 0.1751 0.117 Uiso calc R 1 . .
    H H12C 1.3372 0.6125 0.1556 0.117 Uiso calc R 1 . .
loop_
    _atom_site_aniso_label
    _atom_site_aniso_U_11
    _atom_site_aniso_U_22
    _atom_site_aniso_U_33
    _atom_site_aniso_U_12
    _atom_site_aniso_U_13
    _atom_site_aniso_U_23
    Cu1 0.0535(2) 0.0446(2) 0.0483(2) -0.01261(12) 0.02281(16) -0.00397(12)
    Cu2 0.0494(3) 0.0793(4) 0.0406(3) 0.000 0.0223(2) 0.000
    N1 0.0483(11) 0.0401(10) 0.0402(12) -0.0070(8) 0.0149(9) -0.0055(8)
    N2 0.0469(10) 0.0416(10) 0.0376(11) -0.0031(8) 0.0193(9) 0.0007(8)
    N3 0.0530(13) 0.0527(14) 0.0522(15) -0.0098(10) 0.0152(12) -0.0068(10)
    N4 0.0469(13) 0.0700(16) 0.0387(13) -0.0049(10) 0.0214(11) -0.0049(10)
    N5 0.0560(13) 0.0453(12) 0.0514(15) -0.0154(10) 0.0281(11) -0.0066(9)
    C3' 0.0530(13) 0.0527(14) 0.0522(15) -0.0098(10) 0.0152(12) -0.0068(10)
    C4' 0.0469(13) 0.0700(16) 0.0387(13) -0.0049(10) 0.0214(11) -0.0049(10)
    C5' 0.0560(13) 0.0453(12) 0.0514(15) -0.0154(10) 0.0281(11) -0.0066(9)
    C1 0.0539(15) 0.0559(15) 0.0491(16) -0.0090(12) 0.0082(13) -0.0071(12)
    C2 0.0655(16) 0.0599(16) 0.0415(15) 0.0020(13) 0.0047(13) 0.0003(12)
    C3 0.0678(16) 0.0432(12) 0.0409(14) 0.0022(12) 0.0206(13) 0.0002(10)
    C4 0.0525(14) 0.0423(13) 0.0451(14) -0.0055(10) 0.0221(11) -0.0005(10)
    C5 0.0457(12) 0.0370(11) 0.0365(13) -0.0020(9) 0.0175(10) -0.0035(9)
    C6 0.098(2) 0.0630(18) 0.0550(19) 0.0058(16) 0.0312(17) 0.0142(14)
    C7 0.0456(13) 0.0367(11) 0.0400(13) -0.0031(9) 0.0216(11) -0.0021(9)
    C8 0.0501(14) 0.0424(12) 0.0482(15) -0.0047(10) 0.0153(12) 0.0046(10)
    C9 0.0506(14) 0.0537(15) 0.0530(17) -0.0049(11) 0.0103(12) -0.0013(11)
    C10 0.0554(15) 0.0640(17) 0.0473(16) 0.0013(13) 0.0066(12) 0.0101(13)
    C11 0.0628(16) 0.0484(13) 0.0474(15) -0.0050(12) 0.0201(13) 0.0069(12)
    C12 0.0605(18) 0.080(2) 0.086(2) -0.0172(16) -0.0074(17) 0.0093(19)
loop_
    _geom_bond_atom_site_label_1
    _geom_bond_atom_site_label_2
    _geom_bond_site_symmetry_2
    _geom_bond_distance
    _geom_bond_publ_flag
    Cu1 N1 . 2.118(2) ?
    Cu1 N2 . 2.109(2) ?
    Cu1 N3 . 1.917(3) ?
    Cu1 N5 . 1.938(2) ?
    Cu2 N4 . 1.829(2) ?
    Cu2 N4 2_655 1.829(2) ?
    N1 C1 . 1.333(3) ?
    N1 C5 . 1.340(3) ?
    N2 C11 . 1.336(3) ?
    N2 C7 . 1.347(3) ?
    N3 N4 . 1.146(4) ?
    N5 C5' 7_655 1.154(4) ?
    C1 C2 . 1.377(4) ?
    C1 H1 . 0.9300 ?
    C2 C3 . 1.372(4) ?
    C2 H2 . 0.9300 ?
    C3 C4 . 1.392(4) ?
    C3 C6 . 1.503(4) ?
    C4 C5 . 1.395(3) ?
    C4 H4 . 0.9300 ?
    C5 C7 . 1.491(3) ?
    C6 H6A . 0.9600 ?
    C6 H6B . 0.9600 ?
    C6 H6C . 0.9600 ?
    C7 C8 . 1.361(4) ?
    C8 C9 . 1.388(4) ?
    C8 H8 . 0.9300 ?
    C9 C10 . 1.385(4) ?
    C9 C12 . 1.502(4) ?
    C10 C11 . 1.364(4) ?
    C10 H10 . 0.9300 ?
    C11 H11 . 0.9300 ?
    C12 H12A . 0.9600 ?
    C12 H12B . 0.9600 ?
    C12 H12C . 0.9600 ?
loop_
    _geom_angle_atom_site_label_1
    _geom_angle_atom_site_label_2
    _geom_angle_atom_site_label_3
    _geom_angle_site_symmetry_1
    _geom_angle_site_symmetry_3
    _geom_angle
    _geom_angle_publ_flag
    N3 Cu1 N5 . . 124.25(9) ?
    N3 Cu1 N2 . . 106.70(9) ?
    N5 Cu1 N2 . . 113.61(9) ?
    N3 Cu1 N1 . . 121.75(9) ?
    N5 Cu1 N1 . . 103.61(9) ?
    N2 Cu1 N1 . . 77.69(7) ?
    N4 Cu2 C4' . 2_655 179.88(15) ?
    C4' Cu2 N4 2_655 2_655 0.00(12) ?
    C1 N1 C5 . . 117.7(2) ?
    C1 N1 Cu1 . . 126.79(17) ?
    C5 N1 Cu1 . . 114.80(16) ?
    C11 N2 C7 . . 116.8(2) ?
    C11 N2 Cu1 . . 127.21(16) ?
    C7 N2 Cu1 . . 115.86(16) ?
    N4 N3 Cu1 . . 175.6(3) ?
    N3 N4 Cu2 . . 177.1(3) ?
    C5' N5 Cu1 7_655 . 178.3(3) ?
    N5 N5 Cu1 7_655 . 178.3(3) ?
    N1 C1 C2 . . 123.4(2) ?
    N1 C1 H1 . . 118.3 ?
    C2 C1 H1 . . 118.3 ?
    C3 C2 C1 . . 120.2(3) ?
    C3 C2 H2 . . 119.9 ?
    C1 C2 H2 . . 119.9 ?
    C2 C3 C4 . . 116.8(2) ?
    C2 C3 C6 . . 122.2(3) ?
    C4 C3 C6 . . 120.9(2) ?
    C3 C4 C5 . . 120.2(2) ?
    C3 C4 H4 . . 119.9 ?
    C5 C4 H4 . . 119.9 ?
    N1 C5 C4 . . 121.7(2) ?
    N1 C5 C7 . . 116.1(2) ?
    C4 C5 C7 . . 122.2(2) ?
    C3 C6 H6A . . 109.5 ?
    C3 C6 H6B . . 109.5 ?
    H6A C6 H6B . . 109.5 ?
    C3 C6 H6C . . 109.5 ?
    H6A C6 H6C . . 109.5 ?
    H6B C6 H6C . . 109.5 ?
    N2 C7 C8 . . 121.9(2) ?
    N2 C7 C5 . . 114.8(2) ?
    C8 C7 C5 . . 123.3(2) ?
    C7 C8 C9 . . 121.3(2) ?
    C7 C8 H8 . . 119.4 ?
    C9 C8 H8 . . 119.4 ?
    C10 C9 C8 . . 116.5(2) ?
    C10 C9 C12 . . 121.9(3) ?
    C8 C9 C12 . . 121.6(3) ?
    C11 C10 C9 . . 119.2(3) ?
    C11 C10 H10 . . 120.4 ?
    C9 C10 H10 . . 120.4 ?
    N2 C11 C10 . . 124.3(2) ?
    N2 C11 H11 . . 117.8 ?
    C10 C11 H11 . . 117.8 ?
    C9 C12 H12A . . 109.5 ?
    C9 C12 H12B . . 109.5 ?
    H12A C12 H12B . . 109.5 ?
    C9 C12 H12C . . 109.5 ?
    H12A C12 H12C . . 109.5 ?
    H12B C12 H12C . . 109.5 ?
loop_
    _geom_torsion_atom_site_label_1
    _geom_torsion_atom_site_label_2
    _geom_torsion_atom_site_label_3
    _geom_torsion_atom_site_label_4
    _geom_torsion_site_symmetry_1
    _geom_torsion_site_symmetry_2
    _geom_torsion_site_symmetry_3
    _geom_torsion_site_symmetry_4
    _geom_torsion
    _geom_torsion_publ_flag
    N3 Cu1 N1 C1 . . . . -81.2(2) ?
    N5 Cu1 N1 C1 . . . . 64.9(2) ?
    N2 Cu1 N1 C1 . . . . 176.6(2) ?
    N3 Cu1 N1 C5 . . . . 108.54(18) ?
    N5 Cu1 N1 C5 . . . . -105.30(17) ?
    N2 Cu1 N1 C5 . . . . 6.36(15) ?
    N3 Cu1 N2 C11 . . . . 54.7(2) ?
    N5 Cu1 N2 C11 . . . . -85.9(2) ?
    N1 Cu1 N2 C11 . . . . 174.5(2) ?
    N3 Cu1 N2 C7 . . . . -121.34(17) ?
    N5 Cu1 N2 C7 . . . . 98.09(17) ?
    N1 Cu1 N2 C7 . . . . -1.55(15) ?
    C5 N1 C1 C2 . . . . 0.0(4) ?
    Cu1 N1 C1 C2 . . . . -170.0(2) ?
    N1 C1 C2 C3 . . . . 1.1(4) ?
    C1 C2 C3 C4 . . . . -0.7(4) ?
    C1 C2 C3 C6 . . . . 179.7(3) ?
    C2 C3 C4 C5 . . . . -0.7(4) ?
    C6 C3 C4 C5 . . . . 179.0(2) ?
    C1 N1 C5 C4 . . . . -1.4(3) ?
    Cu1 N1 C5 C4 . . . . 169.76(17) ?
    C1 N1 C5 C7 . . . . 178.9(2) ?
    Cu1 N1 C5 C7 . . . . -9.9(2) ?
    C3 C4 C5 N1 . . . . 1.8(3) ?
    C3 C4 C5 C7 . . . . -178.5(2) ?
    C11 N2 C7 C8 . . . . -0.4(3) ?
    Cu1 N2 C7 C8 . . . . 176.04(18) ?
    C11 N2 C7 C5 . . . . -179.5(2) ?
    Cu1 N2 C7 C5 . . . . -3.0(2) ?
    N1 C5 C7 N2 . . . . 8.7(3) ?
    C4 C5 C7 N2 . . . . -171.0(2) ?
    N1 C5 C7 C8 . . . . -170.4(2) ?
    C4 C5 C7 C8 . . . . 10.0(4) ?
    N2 C7 C8 C9 . . . . 1.3(4) ?
    C5 C7 C8 C9 . . . . -179.7(2) ?
    C7 C8 C9 C10 . . . . -1.5(4) ?
    C7 C8 C9 C12 . . . . 178.5(3) ?
    C8 C9 C10 C11 . . . . 1.0(4) ?
    C12 C9 C10 C11 . . . . -179.1(3) ?
    C7 N2 C11 C10 . . . . -0.2(4) ?
    Cu1 N2 C11 C10 . . . . -176.2(2) ?
    C9 C10 C11 N2 . . . . -0.1(5) ?
