# Supplementary material for: catena-Poly[{μ-cyanido-bis­[(4,4′-dimethyl-2,2′-bipyridine-κ2 N,N′)copper(I)]}-μ-cyanido-copper(I)-μ-cyanido]
Source: Acta Crystallogr Sect E Struct Rep Online. 2008 Jul 26;64(Pt 8):m1076. doi: 10.1107/S1600536808022964 (PMC2961986; doi:10.1107/S1600536808022964)
Supplement: Supplementary file 2 [file e-64-m1076-Isup2.hkl]

# 
# h,k,l, Fc-squared, Fo-squared, sigma(Fo-squared) and status flag 
# 
data_I
_shelx_title '  C2/c' 
_shelx_refln_list_code          4 
_shelx_F_calc_maximum      428.50 
_exptl_crystal_F_000      1288.00 
_reflns_d_resolution_high  0.7696 
 
loop_ 
 _symmetry_equiv_pos_as_xyz 
 'x, y, z' 
 '-x, y, -z+1/2' 
 'x+1/2, y+1/2, z' 
 '-x+1/2, y+1/2, -z+1/2' 
 '-x, -y, -z' 
 'x, -y, z-1/2' 
 '-x+1/2, -y+1/2, -z' 
 'x+1/2, -y+1/2, z-1/2' 
 
_cell_length_a    10.7196 
_cell_length_b    12.3700 
_cell_length_c    20.9182 
_cell_angle_alpha  90.000 
_cell_angle_beta  100.146 
_cell_angle_gamma  90.000 
 
_shelx_F_squared_multiplier     1.000 
 
loop_ 
 _refln_index_h 
 _refln_index_k 
 _refln_index_l 
 _refln_F_squared_calc 
 _refln_F_squared_meas 
 _refln_F_squared_sigma 
 _refln_observed_status 
   2   0   0    40465.13    46463.78    893.51 o 
   4   0   0    37790.42    38375.19    740.69 o 
   6   0   0     6429.50     6977.04    144.19 o 
   8   0   0    15580.42    15886.93    393.58 o 
  10   0   0      562.37      717.24     56.12 o 
  12   0   0     2337.98     2241.57    113.28 o 
   1   1   0     2935.52     3080.89     52.86 o 
   3   1   0      650.41      647.54     14.87 o 
   5   1   0    16434.95    17583.43    266.87 o 
   7   1   0      164.72      151.07      8.42 o 
   9   1   0     1899.32     1694.21     45.34 o 
  11   1   0       45.33       51.04     21.47 o 
  13   1   0      316.63      305.30     35.71 o 
   0   2   0    83166.96    90511.92   2959.03 o 
   2   2   0     4947.67     5568.74     85.43 o 
   4   2   0     4746.82     4583.11     66.84 o 
   6   2   0      833.33      842.44     20.98 o 
   8   2   0     3340.06     3163.61     58.49 o 
  10   2   0       79.75      122.78     16.77 o 
  12   2   0      340.29      321.61     32.64 o 
   1   3   0     2421.89     2534.23     45.18 o 
   3   3   0      610.89      583.59     11.87 o 
   5   3   0      396.41      412.31     11.50 o 
   7   3   0       30.82       31.42      7.26 o 
   9   3   0       18.70       16.31     11.24 o 
  11   3   0       24.09        4.57     16.47 o 
  13   3   0        5.01        7.96     24.37 o 
   0   4   0    37007.43    39213.22   1288.01 o 
   2   4   0     5096.04     5197.17    105.33 o 
   4   4   0     7864.37     7407.32    105.56 o 
   6   4   0      515.96      500.78     15.68 o 
   8   4   0     2121.94     2029.39     41.62 o 
  10   4   0      223.65      201.90     21.31 o 
  12   4   0      217.17      264.33     31.03 o 
   1   5   0     8597.19     9046.86    174.98 o 
   3   5   0        9.19        9.58      4.61 o 
   5   5   0     2555.72     2526.77     45.00 o 
   7   5   0       87.75       81.81      9.14 o 
   9   5   0     2095.53     1881.64     41.44 o 
  11   5   0      173.45      142.65     21.48 o 
  13   5   0      153.18      147.72     31.80 o 
   0   6   0    67129.65    70000.62   2296.55 o 
   2   6   0     4383.35     4094.33     84.32 o 
   4   6   0    19630.56    18815.30    319.19 o 
   6   6   0       79.56       66.89      9.31 o 
   8   6   0     6638.08     6474.37    120.89 o 
  10   6   0     1128.10     1048.13     50.03 o 
  12   6   0      775.54      840.76    104.36 o 
   1   7   0     3670.00     3641.53     77.26 o 
   3   7   0       18.52       34.88      9.52 o 
   5   7   0       38.05       58.75     14.15 o 
   7   7   0        0.07        6.33     10.06 o 
   9   7   0      843.01      792.67     41.39 o 
  11   7   0       21.20       44.76     23.45 o 
   2   8   0        2.92        6.84      6.98 o 
   4   8   0     1740.32     1706.11     46.40 o 
   6   8   0      424.88      350.39     19.45 o 
   8   8   0      512.71      494.03     25.54 o 
  10   8   0        0.84      -14.66     18.02 o 
   1   9   0        1.59       44.01     10.51 o 
   3   9   0      442.17      447.80     25.80 o 
   5   9   0       13.48       21.32     10.63 o 
   7   9   0      121.30      110.30     15.51 o 
   9   9   0        6.44        7.48     17.94 o 
  11   9   0        2.76       10.34     24.04 o 
   0  10   0     6081.45     5965.71    236.63 o 
   2  10   0     2602.68     2744.74     66.45 o 
   4  10   0      419.70      451.50     22.17 o 
   6  10   0      815.86      804.42     31.57 o 
   8  10   0     1004.08     1052.54     47.46 o 
  10  10   0      241.51      208.52     29.17 o 
   1  11   0      229.60      227.32     15.99 o 
   3  11   0      722.62      676.40     34.82 o 
   5  11   0      737.07      657.76     28.50 o 
   7  11   0       13.27        4.24     13.32 o 
   9  11   0       89.29       66.68     22.71 o 
   0  12   0     3279.08     3401.53    150.73 o 
   2  12   0      420.65      432.21     37.14 o 
   4  12   0      189.96      211.78     24.22 o 
   6  12   0      105.11      107.61     25.93 o 
   8  12   0      790.96      645.04     57.06 o 
   1  13   0      453.27      492.14     35.82 o 
   3  13   0       31.68       56.32     19.87 o 
   5  13   0      379.49      422.29     33.42 o 
   7  13   0      137.84       75.73     31.74 o 
   0  14   0      233.67      279.13     55.19 o 
   2  14   0       18.53      -14.65     14.28 o 
   4  14   0       21.21       55.60     20.29 o 
   6  14   0      214.64      253.54     43.16 o 
   1  15   0       15.75       27.20     18.17 o 
   3  15   0       61.31       59.77     19.98 o 
   0  16   0      574.07      746.50     67.84 o 
 -13   1   1        1.17        4.58     30.08 o 
 -11   1   1     1115.49     1079.99     64.21 o 
  -9   1   1      542.56      493.52     24.50 o 
  -7   1   1     8313.36     7761.86    114.28 o 
  -5   1   1    11448.76    12542.24    175.62 o 
  -3   1   1    26343.81    29668.27    494.94 o 
  -1   1   1      931.44      867.04     16.62 o 
   1   1   1    10595.25    13189.73    257.24 o 
   3   1   1     4684.48     5181.28     80.59 o 
   5   1   1    12996.36    13606.76    207.96 o 
   7   1   1     1953.77     1854.05     33.74 o 
   9   1   1     2045.62     1885.62     48.89 o 
  11   1   1      419.37      422.81     33.06 o 
  13   1   1      175.77      232.49     40.98 o 
 -12   2   1     1212.31     1283.29     66.01 o 
 -10   2   1      345.64      369.11     22.87 o 
  -8   2   1     8618.58     8188.04    160.17 o 
  -6   2   1      102.75      142.47     13.57 o 
  -4   2   1    13509.38    14187.29    196.53 o 
  -2   2   1      171.90      159.30      6.15 o 
   0   2   1    37774.14    43133.83   1017.74 o 
   2   2   1     5766.68     6594.53    100.84 o 
   4   2   1    10453.50    10987.28    153.48 o 
   6   2   1      278.37      263.16     13.64 o 
   8   2   1     1236.53     1153.76     28.36 o 
  10   2   1     2642.09     2477.98     68.30 o 
  12   2   1      225.75      219.63     29.78 o 
 -13   3   1       38.73       44.29     29.77 o 
 -11   3   1     1248.67     1232.08     71.62 o 
  -9   3   1        0.48       -8.52     10.57 o 
  -7   3   1    10756.57    10547.66    166.01 o 
  -5   3   1     1010.08     1034.67     19.86 o 
  -3   3   1     6230.82     5606.70     98.02 o 
  -1   3   1      429.30      507.40     23.25 o 
   1   3   1    97902.04   109263.84   1787.24 o 
   3   3   1     7420.38     7648.51    107.54 o 
   5   3   1    16765.20    15999.13    242.85 o 
   7   3   1      671.38      676.31     19.45 o 
   9   3   1     1766.68     1898.16     46.92 o 
  11   3   1      331.76      354.62     30.62 o 
  13   3   1      514.95      530.04    121.06 o 
 -12   4   1     1580.37     1553.71     90.16 o 
 -10   4   1      370.23      385.25     22.78 o 
  -8   4   1     4947.69     4954.87     95.00 o 
  -6   4   1      261.25      295.28     13.15 o 
  -4   4   1    11917.20    11965.83    183.26 o 
  -2   4   1      896.05      900.42     22.84 o 
   0   4   1    39584.99    42462.25    814.79 o 
   2   4   1     2612.23     2432.09     44.81 o 
   4   4   1     5956.29     6835.34     97.83 o 
   6   4   1      488.08      405.41     12.53 o 
   8   4   1     2172.32     2092.24     42.49 o 
  10   4   1     1811.91     1789.84     69.45 o 
  12   4   1       67.66       42.12     23.33 o 
 -13   5   1       30.01       39.47     46.99 o 
 -11   5   1        9.21       21.41     17.27 o 
  -9   5   1      476.13      401.82     21.32 o 
  -7   5   1     1637.76     1590.34     50.52 o 
  -5   5   1      369.08      397.56     14.13 o 
  -3   5   1      498.94      426.58     15.56 o 
  -1   5   1       27.23       38.13      5.52 o 
   1   5   1     4967.83     4678.24     82.41 o 
   3   5   1       58.05       35.13      7.08 o 
   5   5   1     1372.05     1113.53     21.98 o 
   7   5   1      256.47      295.82     13.51 o 
   9   5   1      139.09      175.76     15.79 o 
  11   5   1       40.14       87.74     19.26 o 
 -12   6   1        1.56      -27.43     27.70 o 
 -10   6   1       28.99       47.43     21.03 o 
  -8   6   1        1.63       17.33     11.78 o 
  -6   6   1      761.52      736.16     26.09 o 
  -4   6   1        0.29        7.46      6.46 o 
  -2   6   1      524.33      540.25     22.67 o 
   0   6   1     1211.10     1108.13     52.28 o 
   2   6   1      763.13      915.79     36.30 o 
   4   6   1       16.38       36.80      7.12 o 
   6   6   1      566.77      572.00     20.55 o 
   8   6   1      128.73      126.32     12.04 o 
  10   6   1      299.96      265.92     23.49 o 
  12   6   1        0.44       72.67     26.15 o 
 -11   7   1      562.38      579.78     91.70 o 
  -9   7   1      279.09      305.95     22.67 o 
  -7   7   1     2790.62     2618.07     64.47 o 
  -5   7   1     4979.40     4871.19    104.12 o 
  -3   7   1     8184.84     8009.66    161.18 o 
  -1   7   1     3533.98     3381.47     72.27 o 
   1   7   1    31247.31    32526.37    614.76 o 
   3   7   1     4002.83     4035.49     87.81 o 
   5   7   1     5044.97     4969.07    102.84 o 
   7   7   1     1033.09     1002.19     29.35 o 
   9   7   1     1011.62     1087.61     39.48 o 
  11   7   1       76.92       70.32     25.05 o 
 -10   8   1      162.76      155.39     26.33 o 
  -8   8   1     2502.46     2459.76    126.30 o 
  -6   8   1      507.63      490.39     22.75 o 
  -4   8   1     7469.89     6768.28    179.91 o 
  -2   8   1     1746.38     1556.91    124.59 o 
   0   8   1     3859.90     3599.69     77.84 o 
   2   8   1        1.45       12.77      7.29 o 
   4   8   1     3265.29     3165.71     80.40 o 
   6   8   1        3.22        6.68      8.85 o 
   8   8   1      560.25      553.31     53.01 o 
  10   8   1       31.74       -3.38     37.24 o 
 -11   9   1      264.56      226.61     32.34 o 
  -9   9   1      137.15      162.68     34.34 o 
  -7   9   1     3196.41     2980.73     73.29 o 
  -5   9   1     1736.20     1705.75     46.50 o 
  -3   9   1     9474.88     9286.49    187.82 o 
  -1   9   1      256.40      263.04     16.44 o 
   1   9   1    17315.40    17597.54    340.26 o 
   3   9   1     5953.51     5946.15    153.59 o 
   5   9   1     4888.66     4522.26     99.62 o 
   7   9   1     1211.45     1104.62     37.13 o 
   9   9   1     2055.00     2021.55     71.81 o 
  11   9   1      223.00      255.77     34.17 o 
 -10  10   1       26.86       35.88     23.49 o 
  -8  10   1     1395.76     1427.89     46.49 o 
  -6  10   1       64.02       57.70     13.51 o 
  -4  10   1      479.62      513.33     30.91 o 
  -2  10   1     1032.28     1024.53     41.25 o 
   0  10   1     2635.26     2495.54     51.76 o 
   2  10   1      712.06      725.67     38.06 o 
   4  10   1     2094.37     2009.85     52.89 o 
   6  10   1      226.49      220.34     18.36 o 
   8  10   1        0.35       17.69     16.84 o 
  10  10   1      193.00      217.96     29.78 o 
  -9  11   1        2.44      -13.81     18.79 o 
  -7  11   1        0.50        1.28     15.86 o 
  -5  11   1      759.00      637.56     35.26 o 
  -3  11   1       13.64       20.56     14.26 o 
  -1  11   1      780.61      858.57     31.32 o 
   1  11   1      480.05      462.85     28.36 o 
   3  11   1      617.19      592.38     33.06 o 
   5  11   1       44.27       35.92     13.01 o 
   7  11   1        0.10      -13.69     15.24 o 
   9  11   1       56.59       53.27     21.53 o 
  -8  12   1        0.15       -9.34     24.48 o 
  -6  12   1       14.34        9.54     16.59 o 
  -4  12   1      547.67      462.48     31.81 o 
  -2  12   1      304.26      404.26     30.04 o 
   0  12   1      170.65      191.29     20.72 o 
   2  12   1       90.17      122.59     13.99 o 
   4  12   1      236.26      244.23     25.19 o 
   6  12   1      407.98      492.94     33.78 o 
   8  12   1       29.04       14.94     26.97 o 
  -7  13   1      146.05      117.85     33.82 o 
  -5  13   1      288.01      272.98     37.45 o 
  -3  13   1      634.56      554.12     36.15 o 
  -1  13   1      683.32      748.96     27.88 o 
   1  13   1     1298.04     1296.39     36.95 o 
   3  13   1      722.43      705.00     55.19 o 
   5  13   1     1291.24     1270.71     54.91 o 
   7  13   1        3.57       14.11     26.35 o 
  -6  14   1       55.56       45.53     22.69 o 
  -4  14   1      174.38      159.88     25.95 o 
  -2  14   1      126.35      134.71     20.13 o 
   0  14   1      670.08      709.14     35.25 o 
   2  14   1        7.68       24.97     15.87 o 
   4  14   1      111.03      116.81     33.61 o 
   6  14   1      294.11      308.10     45.23 o 
  -3  15   1      443.31      480.25     30.97 o 
  -1  15   1      330.76      342.58     27.59 o 
   1  15   1      898.82      929.69     40.44 o 
   3  15   1      497.42      512.89     31.99 o 
   0  16   1      132.36      177.76     27.08 o 
 -12   0   2      126.59      126.22     32.08 o 
 -10   0   2     3212.94     3128.39    125.94 o 
  -8   0   2       66.44       90.10     28.42 o 
  -6   0   2    38066.20    43790.73    847.77 o 
  -4   0   2        9.09       51.82      5.23 o 
  -2   0   2    36079.01    42654.06    994.74 o 
   2   0   2   183609.91   205017.03   4761.18 o 
   4   0   2     6240.26     5879.82    119.34 o 
   6   0   2    13377.90    11734.98    235.21 o 
   8   0   2      239.18      215.15     16.24 o 
  10   0   2     4442.72     4238.32    171.79 o 
  12   0   2      165.54      162.87     37.76 o 
 -13   1   2       40.02       77.53     26.91 o 
 -11   1   2     1959.54     2012.02     57.15 o 
  -9   1   2      469.79      509.75     25.01 o 
  -7   1   2    12085.48    11921.52    187.60 o 
  -5   1   2    12574.33    14720.95    272.47 o 
  -3   1   2    29210.84    30697.72    587.34 o 
  -1   1   2      237.94      235.16      6.48 o 
   1   1   2    52617.67    59527.34    879.12 o 
   3   1   2     1244.59     1480.42     25.93 o 
   5   1   2    16054.04    16677.74    253.68 o 
   7   1   2      745.79      764.45     18.83 o 
   9   1   2     3252.85     3105.92     68.82 o 
  11   1   2       37.91       63.57     31.95 o 
  13   1   2      176.78      178.44     31.20 o 
 -12   2   2      131.84      108.79     23.51 o 
 -10   2   2      290.10      293.45     27.19 o 
  -8   2   2      667.49      652.88     20.82 o 
  -6   2   2     6191.70     6703.81    123.09 o 
  -4   2   2       11.74       15.02      4.72 o 
  -2   2   2    20462.01    22991.48    439.05 o 
   0   2   2     2682.50     2736.61     47.07 o 
   2   2   2     8573.59     8921.76    152.08 o 
   4   2   2     2119.37     2585.67     39.92 o 
   6   2   2     1244.89     1273.48     24.32 o 
   8   2   2       20.19       23.35     11.75 o 
  10   2   2     2322.32     2297.51     64.64 o 
  12   2   2       12.72       27.66     23.24 o 
 -13   3   2       39.94        8.64     23.98 o 
 -11   3   2       37.05       32.32     19.36 o 
  -9   3   2      166.96      163.16     15.98 o 
  -7   3   2      327.18      458.84     18.86 o 
  -5   3   2       59.79       76.84      8.27 o 
  -3   3   2       88.80      104.04      7.54 o 
  -1   3   2    11611.35    13176.87    220.76 o 
   1   3   2      138.16      146.19      7.25 o 
   3   3   2     3320.73     3473.20     55.83 o 
   5   3   2     1998.09     2276.51     40.39 o 
   7   3   2      197.98      210.54     13.69 o 
   9   3   2      968.24      974.01     30.27 o 
  11   3   2        2.82        1.18     25.00 o 
  13   3   2        4.16       -0.19     24.94 o 
 -12   4   2      194.57      210.88     26.37 o 
 -10   4   2      641.18      640.29     40.82 o 
  -8   4   2        8.77        7.39     10.08 o 
  -6   4   2     1694.42     1655.76     37.84 o 
  -4   4   2      637.73      595.13     19.62 o 
  -2   4   2     2093.43     1825.99     42.35 o 
   0   4   2      429.53      424.63     11.39 o 
   2   4   2     5268.53     5430.91     93.88 o 
   4   4   2     7223.85     8400.09    119.15 o 
   6   4   2     1732.53     1509.22     41.68 o 
   8   4   2      173.38      211.63     12.79 o 
  10   4   2       73.72       86.86     19.10 o 
  12   4   2       40.95       76.70     24.32 o 
 -13   5   2      120.29      209.30     81.33 o 
 -11   5   2      419.33      443.96     34.91 o 
  -9   5   2      519.19      544.02     24.47 o 
  -7   5   2    12472.54    12185.21    328.36 o 
  -5   5   2     4063.79     4155.43     76.60 o 
  -3   5   2    26591.20    27015.15    518.03 o 
  -1   5   2     1667.73     1516.28     34.76 o 
   1   5   2    34182.20    36052.73    694.49 o 
   3   5   2     1750.61     1487.21     36.40 o 
   5   5   2     3966.72     3482.15     54.10 o 
   7   5   2      341.57      312.79     13.75 o 
   9   5   2     2541.08     2634.13     58.81 o 
  11   5   2       16.96      -18.41     19.07 o 
 -12   6   2      429.52      408.25     39.27 o 
 -10   6   2     1742.84     1637.23     58.50 o 
  -8   6   2       45.71       41.45     13.15 o 
  -6   6   2     4196.54     4042.26     89.50 o 
  -4   6   2        4.79       -2.94      6.18 o 
  -2   6   2    11058.78    10795.39    211.69 o 
   0   6   2      593.88      584.54     16.17 o 
   2   6   2    38604.94    40949.16    675.46 o 
   4   6   2     1929.70     1944.08     40.61 o 
   6   6   2     7183.49     6951.72    125.58 o 
   8   6   2      824.88      755.85     26.27 o 
  10   6   2     2079.66     1947.47     57.92 o 
  12   6   2      117.83       79.26     38.59 o 
 -11   7   2      524.87      612.22     41.74 o 
  -9   7   2      360.90      381.99     50.52 o 
  -7   7   2     5828.48     5404.02    117.73 o 
  -5   7   2     2382.76     2400.76     57.50 o 
  -3   7   2     8489.57     7984.87    160.58 o 
  -1   7   2     2337.41     2088.24     48.20 o 
   1   7   2    24079.21    25379.89    608.98 o 
   3   7   2        3.97        7.11      7.07 o 
   5   7   2     3027.17     3004.40     53.88 o 
   7   7   2       17.70       25.01      8.81 o 
   9   7   2      855.77      810.29     34.13 o 
  11   7   2       58.21       82.20     26.46 o 
 -12   8   2      138.91      117.49     30.49 o 
 -10   8   2        1.80       20.26     20.08 o 
  -8   8   2      375.43      354.65     26.96 o 
  -6   8   2      586.64      565.64     24.69 o 
  -4   8   2     1347.11     1298.11     50.87 o 
  -2   8   2     1555.23     1638.58     67.80 o 
   0   8   2     1108.25     1123.33     35.49 o 
   2   8   2     5533.64     5153.57    107.28 o 
   4   8   2      852.97      797.68     35.93 o 
   6   8   2     1017.22      982.99     28.74 o 
   8   8   2      137.95      144.75     17.92 o 
  10   8   2      247.04      332.89     31.67 o 
 -11   9   2       51.84       52.09     31.95 o 
  -9   9   2      168.80      200.34     21.59 o 
  -7   9   2      265.03      230.21     23.10 o 
  -5   9   2      230.32      232.90     19.49 o 
  -3   9   2      531.79      517.71     22.12 o 
  -1   9   2     1072.56     1061.00     35.27 o 
   1   9   2      620.37      592.14     19.34 o 
   3   9   2     2188.78     2026.88    106.85 o 
   5   9   2      327.88      318.77     15.09 o 
   7   9   2      204.45      204.64     22.15 o 
   9   9   2       46.06       47.73     19.79 o 
  11   9   2       69.89       96.49     27.65 o 
 -10  10   2      168.24      123.69     35.17 o 
  -8  10   2      177.80      224.83     21.38 o 
  -6  10   2       88.84      136.52     25.38 o 
  -4  10   2      142.06      152.79     20.02 o 
  -2  10   2      165.05      189.94     19.87 o 
   0  10   2      578.00      651.06     57.47 o 
   2  10   2     4863.70     4616.80    148.04 o 
   4  10   2      675.70      714.63     34.82 o 
   6  10   2      983.66      919.18     33.80 o 
   8  10   2      220.07      229.52     48.45 o 
  10  10   2      182.86      203.03     30.27 o 
  -9  11   2      181.41      102.91     34.65 o 
  -7  11   2     2325.79     2213.03     75.88 o 
  -5  11   2     1422.50     1326.81     52.11 o 
  -3  11   2     3841.54     3608.61    104.16 o 
  -1  11   2      602.51      635.63     27.06 o 
   1  11   2     4384.26     4185.25     80.34 o 
   3  11   2     1030.92     1087.55     59.75 o 
   5  11   2      788.18      770.84     31.18 o 
   7  11   2       60.52       74.00     19.91 o 
   9  11   2      247.90      272.77     30.74 o 
  -8  12   2       53.57       46.89     29.88 o 
  -6  12   2      209.65      174.95     24.37 o 
  -4  12   2       18.12       23.32     22.30 o 
  -2  12   2      277.10      326.20     27.50 o 
   0  12   2       22.71       57.04     12.01 o 
   2  12   2     1332.02     1319.78     35.51 o 
   4  12   2        5.85       12.01     27.08 o 
   6  12   2      287.48      294.82     39.84 o 
   8  12   2      108.25      142.45     36.20 o 
  -7  13   2      383.38      433.94     35.90 o 
  -5  13   2      325.82      316.45     30.34 o 
  -3  13   2      855.30      868.70     44.04 o 
  -1  13   2      138.32      126.78     18.06 o 
   1  13   2      448.52      483.84     23.60 o 
   3  13   2       80.99       80.67     17.60 o 
   5  13   2       81.01      122.82     23.95 o 
   7  13   2       11.02       42.53     26.56 o 
  -6  14   2        6.07       30.81     21.91 o 
  -4  14   2       24.98       17.80     20.23 o 
  -2  14   2        0.11        2.42     15.37 o 
   0  14   2       71.13       95.29     15.57 o 
   2  14   2      206.45      256.79     23.64 o 
   4  14   2       83.90       84.56     20.22 o 
   6  14   2       17.42       14.52     28.01 o 
  -5  15   2       92.67       61.00     37.97 o 
  -3  15   2       33.85       41.91     19.48 o 
  -1  15   2      120.72      157.71     22.87 o 
   1  15   2      446.31      484.95     26.73 o 
   3  15   2      384.46      390.34     29.63 o 
   0  16   2      239.64      280.67     58.18 o 
 -13   1   3        6.98       15.15     23.81 o 
 -11   1   3      405.79      489.52     38.78 o 
  -9   1   3      396.13      440.81     23.60 o 
  -7   1   3     1791.61     1770.03     43.31 o 
  -5   1   3     2359.00     2545.92     52.17 o 
  -3   1   3     1413.00     1863.76     37.07 o 
  -1   1   3      581.00      452.31     12.31 o 
   1   1   3     5909.53     6192.15    123.43 o 
   3   1   3    14085.12    14953.78    226.34 o 
   5   1   3       97.35       96.39      6.47 o 
   7   1   3     1362.49     1416.35     28.90 o 
   9   1   3        0.04        2.02     27.13 o 
  11   1   3      552.43      496.52     35.79 o 
  13   1   3        6.80       19.38     25.42 o 
 -12   2   3      258.68      234.28     24.86 o 
 -10   2   3     3372.16     3477.26     76.91 o 
  -8   2   3      644.90      649.69     29.71 o 
  -6   2   3    15249.64    13539.67    366.97 o 
  -4   2   3     3623.59     3587.32    114.80 o 
  -2   2   3   142358.45   162393.67   2684.82 o 
   0   2   3    13752.23    15504.94    299.38 o 
   2   2   3    90520.69    98314.16   1449.45 o 
   4   2   3     6400.39     7054.10    100.37 o 
   6   2   3    13725.79    13618.74    209.14 o 
   8   2   3      591.91      598.16     24.52 o 
  10   2   3     1082.66     1014.41     46.28 o 
  12   2   3       21.73       26.24     22.69 o 
 -13   3   3        9.77        3.78     22.71 o 
 -11   3   3     2949.84     2936.74     70.16 o 
  -9   3   3      190.24      189.72     16.87 o 
  -7   3   3     5032.74     4981.89     94.93 o 
  -5   3   3     2184.52     1997.13     42.10 o 
  -3   3   3    12615.89    13393.01    260.48 o 
  -1   3   3    30708.50    36473.02    605.13 o 
   1   3   3    23629.38    26763.26    515.07 o 
   3   3   3    37976.48    42896.92    640.60 o 
   5   3   3      829.87      863.63     19.70 o 
   7   3   3     3149.76     2987.83     48.72 o 
   9   3   3      579.35      626.45     31.35 o 
  11   3   3      557.77      619.82     46.47 o 
  13   3   3        0.45       11.51     26.56 o 
 -12   4   3      509.74      509.77     39.56 o 
 -10   4   3     3836.33     3868.83     83.10 o 
  -8   4   3      325.11      357.89     18.97 o 
  -6   4   3    16322.89    16577.87    326.90 o 
  -4   4   3      699.50      694.70     21.74 o 
  -2   4   3    19836.94    20388.83    341.20 o 
   0   4   3       40.67       16.68      3.46 o 
   2   4   3    50817.45    52977.03    869.42 o 
   4   4   3      108.30       80.09      9.23 o 
   6   4   3     6352.35     5915.34     95.48 o 
   8   4   3      295.17      284.82     16.24 o 
  10   4   3      907.11      955.84     42.79 o 
  12   4   3        2.79       22.44     23.18 o 
 -13   5   3        7.04       19.56     28.88 o 
 -11   5   3     1090.61     1156.31     55.80 o 
  -9   5   3        2.46        1.89     13.36 o 
  -7   5   3      135.94      125.41     14.63 o 
  -5   5   3      556.73      582.64     46.10 o 
  -3   5   3      499.68      445.31     23.34 o 
  -1   5   3      337.76      297.09     10.96 o 
   1   5   3     2184.87     2158.48     49.03 o 
   3   5   3     2680.22     2532.15     48.96 o 
   5   5   3       30.13       22.41      5.26 o 
   7   5   3      440.57      452.49     20.25 o 
   9   5   3       17.56       23.66     11.46 o 
  11   5   3      157.48      175.21     27.72 o 
 -12   6   3        5.30        5.10     45.54 o 
 -10   6   3      122.64      134.04     20.48 o 
  -8   6   3      388.50      380.84     23.01 o 
  -6   6   3      149.19      161.38     14.03 o 
  -4   6   3      668.94      649.80     21.90 o 
  -2   6   3      539.10      568.23     21.43 o 
   0   6   3      216.13      166.85      9.49 o 
   2   6   3     1726.07     1670.23     34.94 o 
   4   6   3     2289.75     2294.81     46.63 o 
   6   6   3      247.56      235.84     11.04 o 
   8   6   3      815.27      665.63     24.62 o 
  10   6   3      189.91      222.72     22.16 o 
  12   6   3       18.82       67.64     37.97 o 
 -11   7   3        0.41      -19.19     19.97 o 
  -9   7   3       67.99       71.57     16.50 o 
  -7   7   3       78.45       75.48     13.51 o 
  -5   7   3     4375.58     3936.28    144.69 o 
  -3   7   3        0.43       10.20      6.49 o 
  -1   7   3       79.01       77.23      8.69 o 
   1   7   3      444.87      523.37     16.43 o 
   3   7   3     3618.82     3641.88     68.44 o 
   5   7   3      206.56      191.49     13.98 o 
   7   7   3     1345.62     1215.77     47.25 o 
   9   7   3       22.93       27.15     14.64 o 
  11   7   3       80.02       91.70     36.52 o 
 -12   8   3      174.14      170.71     33.92 o 
 -10   8   3     2562.26     2605.60     96.32 o 
  -8   8   3      775.58      781.46     61.94 o 
  -6   8   3     4703.70     4355.39     97.19 o 
  -4   8   3     7889.82     7419.00    152.02 o 
  -2   8   3    20296.52    18893.19    612.11 o 
   0   8   3     1747.70     1648.35     41.20 o 
   2   8   3    18244.28    18628.54    314.02 o 
   4   8   3     2303.49     2273.82     48.72 o 
   6   8   3     3879.15     3728.10     74.31 o 
   8   8   3     1304.64     1164.70     66.54 o 
  10   8   3      641.56      662.67     34.14 o 
 -11   9   3      282.98      258.15     35.89 o 
  -9   9   3       20.25       -3.76     14.45 o 
  -7   9   3      300.90      306.63     21.39 o 
  -5   9   3     4740.41     4602.99    101.17 o 
  -3   9   3      158.94      159.36     12.98 o 
  -1   9   3      596.51      516.91     24.19 o 
   1   9   3      150.75      140.42     11.22 o 
   3   9   3     5441.19     5544.47    102.38 o 
   5   9   3      722.18      701.37     21.85 o 
   7   9   3     1263.85     1198.87     40.35 o 
   9   9   3        0.74        2.68     14.14 o 
 -10  10   3      684.75      778.03     46.00 o 
  -8  10   3      202.11      212.59     21.23 o 
  -6  10   3      900.78      853.05     45.96 o 
  -4  10   3      275.64      236.46     25.62 o 
  -2  10   3     4850.01     4560.45    137.97 o 
   0  10   3      576.18      568.05     24.35 o 
   2  10   3     4758.61     4756.50     88.14 o 
   4  10   3       10.94       -3.45     12.68 o 
   6  10   3      848.55      807.71     63.38 o 
   8  10   3        2.72       11.93     15.98 o 
  10  10   3       23.73       40.90     23.60 o 
  -9  11   3       12.11       31.74     30.91 o 
  -7  11   3      483.18      454.41     75.42 o 
  -5  11   3       32.53       37.66     22.51 o 
  -3  11   3      750.40      708.86     62.04 o 
  -1  11   3      370.29      359.15     27.59 o 
   1  11   3       77.91      134.88     13.22 o 
   3  11   3      850.09      947.54     58.51 o 
   5  11   3      442.40      414.48     23.99 o 
   7  11   3      107.60      105.36     21.05 o 
   9  11   3       25.78       48.85     22.35 o 
  -8  12   3      203.37      228.82     41.29 o 
  -6  12   3      281.17      239.06     37.86 o 
  -4  12   3      404.38      460.05     32.52 o 
  -2  12   3      353.58      346.29     28.41 o 
   0  12   3      601.47      688.49     25.13 o 
   2  12   3        2.84      -10.20     10.30 o 
   4  12   3      492.21      548.19     85.79 o 
   6  12   3      197.21      219.51     26.10 o 
   8  12   3       35.33        1.94     19.57 o 
  -7  13   3        0.02        3.64     19.47 o 
  -5  13   3       58.51       68.26     21.72 o 
  -3  13   3        3.05        8.14     17.54 o 
  -1  13   3       30.94       19.97     17.59 o 
   1  13   3      159.18      155.42     17.85 o 
   3  13   3      761.07      718.95     32.47 o 
   5  13   3       97.21      140.05     33.61 o 
   7  13   3       10.39       34.86     28.63 o 
  -6  14   3      796.74      727.00     45.48 o 
  -4  14   3      601.46      629.63     41.19 o 
  -2  14   3     1014.11     1045.89     67.84 o 
   0  14   3     1085.22     1159.25     42.90 o 
   2  14   3      525.67      583.29     37.12 o 
   4  14   3      453.22      458.32     51.25 o 
   6  14   3      740.25      705.83     62.66 o 
  -3  15   3        8.52       20.54     30.50 o 
  -1  15   3      199.51      227.49     25.21 o 
   1  15   3        1.42       45.98     19.04 o 
   3  15   3      653.69      680.65     45.02 o 
 -12   0   4       51.57       78.65     29.57 o 
 -10   0   4     3670.84     3783.80    121.50 o 
  -8   0   4      510.99      572.10     35.67 o 
  -6   0   4    12829.79    13189.84    325.56 o 
  -4   0   4     3614.92     3649.67    121.68 o 
  -2   0   4     2686.18     3626.62     93.38 o 
   0   0   4     2876.69     2278.64    166.50 o 
   2   0   4    25778.61    27301.21    647.67 o 
   4   0   4    14279.79    15590.42    317.52 o 
   6   0   4      124.91      141.07     14.13 o 
   8   0   4     7596.05     7159.47    153.40 o 
  10   0   4      100.11       80.71     29.67 o 
  12   0   4      374.24      337.36     47.10 o 
 -13   1   4      498.06      506.37     38.17 o 
 -11   1   4       82.71      114.29     25.55 o 
  -9   1   4     7188.48     7368.95    142.01 o 
  -7   1   4     3536.13     3696.22     76.43 o 
  -5   1   4    37258.27    38984.40    649.87 o 
  -3   1   4       16.63       35.41      9.67 o 
  -1   1   4   103478.89   114433.50   1904.74 o 
   1   1   4     3005.65     2905.09     76.00 o 
   3   1   4    75924.55    78714.53   1171.71 o 
   5   1   4     3681.35     3497.88     58.71 o 
   7   1   4     8766.18     8107.29    118.99 o 
   9   1   4     2774.19     2584.48     81.40 o 
  11   1   4     1567.18     1595.82     63.18 o 
  13   1   4       12.18       37.39     25.51 o 
 -12   2   4      111.31       80.08     20.13 o 
 -10   2   4      857.52      898.28     34.11 o 
  -8   2   4        0.08       13.71      9.86 o 
  -6   2   4     8979.37     8805.80    156.69 o 
  -4   2   4       22.75       43.27      6.96 o 
  -2   2   4    18983.07    21996.91    367.66 o 
   0   2   4       14.03       10.64      2.92 o 
   2   2   4    10792.79    11937.37    163.30 o 
   4   2   4     2206.77     2131.23     34.01 o 
   6   2   4      961.94      936.12     21.90 o 
   8   2   4      402.74      362.72     17.50 o 
  10   2   4       15.53       -5.30     17.97 o 
  12   2   4       83.78       77.61     51.97 o 
 -13   3   4        4.53        2.81     21.66 o 
 -11   3   4      443.90      361.00     25.41 o 
  -9   3   4      404.22      373.60     21.66 o 
  -7   3   4      339.51      296.10     16.17 o 
  -5   3   4     1174.49     1230.39     42.70 o 
  -3   3   4     3792.81     3945.03     71.01 o 
  -1   3   4    11692.75    13364.14    224.61 o 
   1   3   4     1821.90     1756.74     29.56 o 
   3   3   4     6698.93     7520.73    116.32 o 
   5   3   4       63.44       42.62      5.15 o 
   7   3   4      132.81      140.03      8.90 o 
   9   3   4      283.49      271.86     17.29 o 
  11   3   4        9.16        0.21     21.79 o 
 -12   4   4       64.23      103.37     27.58 o 
 -10   4   4     1570.86     1571.72     45.18 o 
  -8   4   4      684.18      667.24     29.76 o 
  -6   4   4     4337.54     4272.02     94.83 o 
  -4   4   4       52.29       57.05      7.96 o 
  -2   4   4    13981.01    15449.01    259.82 o 
   0   4   4      145.94      170.65      8.48 o 
   2   4   4     6668.56     6922.68     96.91 o 
   4   4   4     1850.34     2325.03     40.68 o 
   6   4   4      708.06      764.09     19.29 o 
   8   4   4      449.24      422.20     19.05 o 
  10   4   4       87.01      102.44     21.98 o 
  12   4   4       27.77       27.28     25.37 o 
 -13   5   4      256.67      308.09     40.51 o 
 -11   5   4        1.12      -12.32     19.89 o 
  -9   5   4     3941.14     3780.09    110.57 o 
  -7   5   4      270.24      258.57     18.26 o 
  -5   5   4    17933.79    18236.05    356.42 o 
  -3   5   4     8257.33     8649.55    171.59 o 
  -1   5   4    40058.70    42570.72    707.56 o 
   1   5   4     3865.52     3742.29     67.01 o 
   3   5   4    38073.02    38637.55    523.79 o 
   5   5   4     1161.69      932.77     23.95 o 
   7   5   4     4186.10     4034.90     78.73 o 
   9   5   4      846.60      801.47     28.62 o 
  11   5   4      802.42      804.05     60.06 o 
 -12   6   4       35.27       26.07     23.67 o 
 -10   6   4     2074.81     2149.54     63.79 o 
  -8   6   4      543.02      542.29     27.09 o 
  -6   6   4     6402.41     6200.98    131.49 o 
  -4   6   4      238.95      251.76     13.68 o 
  -2   6   4     1456.22     1074.77     27.63 o 
   0   6   4      107.05      127.04      8.11 o 
   2   6   4     8791.59     9062.73    155.46 o 
   4   6   4     2025.19     2089.70     43.34 o 
   6   6   4      262.45      276.70     11.76 o 
   8   6   4      944.22      808.83     27.94 o 
  10   6   4       53.68       20.78     26.35 o 
  12   6   4       85.11       75.94     40.67 o 
 -11   7   4        6.23        0.00     17.87 o 
  -9   7   4     2710.26     2575.19     69.44 o 
  -7   7   4       34.00       58.28     12.94 o 
  -5   7   4    14825.95    14353.96    283.95 o 
  -3   7   4      795.17      776.73     28.99 o 
  -1   7   4    10255.93     9964.26    171.74 o 
   1   7   4      725.85      691.91     19.42 o 
   3   7   4    13288.75    13161.50    223.67 o 
   5   7   4      259.97      262.84     12.80 o 
   7   7   4     1749.09     1821.59     50.98 o 
   9   7   4      342.06      288.09     28.14 o 
  11   7   4      581.45      567.86     59.75 o 
 -12   8   4       45.76       49.94     27.56 o 
 -10   8   4      432.36      526.59     31.27 o 
  -8   8   4      312.97      313.60     22.63 o 
  -6   8   4       42.42       52.86     13.07 o 
  -4   8   4        0.65       18.07      9.18 o 
  -2   8   4      139.90      169.57     11.98 o 
   0   8   4      814.34      873.75     38.11 o 
   2   8   4      146.32      165.44     13.85 o 
   4   8   4     1351.89     1345.34     33.57 o 
   6   8   4       70.45      113.15     15.28 o 
   8   8   4      506.59      508.51     39.12 o 
  10   8   4        9.83       -2.12     16.33 o 
 -11   9   4       15.10       14.81     22.71 o 
  -9   9   4      157.92      167.23     20.75 o 
  -7   9   4     2527.86     2321.19     61.95 o 
  -5   9   4       57.98       76.11     12.65 o 
  -3   9   4      800.64      799.13     34.57 o 
  -1   9   4     1256.58     1223.01     43.91 o 
   1   9   4     1744.08     1745.29     45.06 o 
   3   9   4      474.27      488.12     31.14 o 
   5   9   4      420.50      445.03     23.15 o 
   7   9   4       90.91       81.42     15.62 o 
   9   9   4       20.52       35.12     16.34 o 
 -10  10   4       86.35       61.56     23.96 o 
  -8  10   4        2.44       15.91     31.95 o 
  -6  10   4     2260.08     2051.16     69.81 o 
  -4  10   4      102.30      109.20     17.95 o 
  -2  10   4     1248.94     1122.63     44.06 o 
   0  10   4       94.34       77.93     12.73 o 
   2  10   4      880.61      870.38     25.96 o 
   4  10   4       35.97       55.72     11.64 o 
   6  10   4        9.95       21.75     13.12 o 
   8  10   4        2.68       -0.08     14.24 o 
  10  10   4       95.87       78.55     25.55 o 
  -9  11   4      661.63      609.39     67.64 o 
  -7  11   4      706.16      636.37     39.66 o 
  -5  11   4     2604.55     2294.95     75.62 o 
  -3  11   4     1399.44     1405.19     53.16 o 
  -1  11   4     2597.13     2518.70    139.94 o 
   1  11   4     2124.13     2237.78     49.26 o 
   3  11   4     2950.75     2745.84     57.32 o 
   5  11   4       94.32      144.56     42.84 o 
   7  11   4      736.71      810.77     71.99 o 
   9  11   4      249.57      220.84     29.86 o 
  -8  12   4      409.24      415.23     42.22 o 
  -6  12   4     1009.29      957.70     46.69 o 
  -4  12   4      159.56      168.99     23.57 o 
  -2  12   4      671.90      653.02     36.89 o 
   0  12   4       12.46       26.40     14.24 o 
   2  12   4     2482.56     2448.35     54.49 o 
   4  12   4       97.86      108.59     17.25 o 
   6  12   4       19.74      -11.35     17.16 o 
   8  12   4       18.47       10.51     19.73 o 
  -7  13   4       11.73        9.08     20.39 o 
  -5  13   4      604.48      640.82     40.40 o 
  -3  13   4       17.20       24.40     18.16 o 
  -1  13   4      395.32      425.53     43.98 o 
   1  13   4      403.28      421.45     22.26 o 
   3  13   4      583.43      678.89     54.81 o 
   5  13   4       37.21       70.33     28.63 o 
   7  13   4      337.92      446.07     50.62 o 
  -6  14   4        7.59       14.99     21.86 o 
  -4  14   4        0.09       39.21     21.95 o 
  -2  14   4        0.56      -10.88     18.57 o 
   0  14   4        3.99       14.54     17.76 o 
   2  14   4      151.90      168.83     18.84 o 
   4  14   4      240.23      268.47     43.16 o 
   6  14   4       85.25      105.61     35.69 o 
  -3  15   4      175.92      191.30     30.63 o 
  -1  15   4       87.26       88.48     20.78 o 
   1  15   4      342.98      415.33     30.02 o 
   3  15   4      335.91      261.01     44.61 o 
 -13   1   5      214.05      230.11     26.88 o 
 -11   1   5      174.60      158.32     21.50 o 
  -9   1   5     2270.45     2320.77     58.18 o 
  -7   1   5     1263.58     1324.90     56.97 o 
  -5   1   5    13858.57    14307.93    246.53 o 
  -3   1   5     3894.18     4058.65    148.08 o 
  -1   1   5     1886.53     1760.46     34.26 o 
   1   1   5     4944.94     5336.24    124.22 o 
   3   1   5      570.09      533.67     14.82 o 
   5   1   5      766.00      808.50     21.12 o 
   7   1   5     1855.17     1763.58     35.93 o 
   9   1   5       10.56       31.10     18.15 o 
  11   1   5       98.95      130.58     25.43 o 
 -12   2   5      905.11      902.31     39.48 o 
 -10   2   5       90.54       90.75     16.60 o 
  -8   2   5     8251.46     8485.05    156.34 o 
  -6   2   5       12.91       68.97     10.45 o 
  -4   2   5    18674.72    19378.28    459.27 o 
  -2   2   5    54227.49    63878.75   1058.49 o 
   0   2   5    56790.48    62417.05   1040.72 o 
   2   2   5      746.89      682.12     14.14 o 
   4   2   5    28186.28    28378.12    479.41 o 
   6   2   5      650.65      687.72     18.26 o 
   8   2   5      868.15      758.83     40.55 o 
  10   2   5      132.21      159.31     24.68 o 
  12   2   5      592.57      661.23     69.40 o 
 -13   3   5      685.30      808.50     45.26 o 
 -11   3   5      755.26      745.09     33.78 o 
  -9   3   5    11649.60    11437.64    206.29 o 
  -7   3   5     4063.70     3932.65     91.47 o 
  -5   3   5    42715.68    44379.03   1037.40 o 
  -3   3   5      550.64      597.44     15.51 o 
  -1   3   5    97418.57   103956.88   1986.69 o 
   1   3   5     5022.07     5224.66     91.44 o 
   3   3   5    36584.03    39418.25    589.52 o 
   5   3   5     1022.57     1172.21     22.32 o 
   7   3   5     3824.11     3659.34    109.19 o 
   9   3   5       46.80       32.92     13.84 o 
  11   3   5      887.42      846.75     47.04 o 
 -12   4   5      352.71      394.60     33.69 o 
 -10   4   5      183.61      212.14     23.58 o 
  -8   4   5     3260.11     3147.54     78.50 o 
  -6   4   5      811.82      788.58     27.97 o 
  -4   4   5     7932.53     7911.20    159.88 o 
  -2   4   5     1117.26     1189.94     25.00 o 
   0   4   5     2577.14     2053.32     45.48 o 
   2   4   5     2284.06     2059.74     35.24 o 
   4   4   5    15570.26    14489.43    221.00 o 
   6   4   5      303.43      302.44     13.00 o 
   8   4   5     1107.27     1126.05     31.73 o 
  10   4   5      329.76      286.72     47.93 o 
  12   4   5      428.04      456.69     88.07 o 
 -13   5   5       88.62      138.83     46.06 o 
 -11   5   5        0.40       -8.14     17.20 o 
  -9   5   5     1235.02     1285.20    142.02 o 
  -7   5   5      170.34      176.57     16.82 o 
  -5   5   5     4593.67     4349.59     94.59 o 
  -3   5   5      569.28      540.08     15.57 o 
  -1   5   5    22747.71    24749.95    479.28 o 
   1   5   5        1.25        2.01      4.26 o 
   3   5   5    12063.71    12739.57    176.34 o 
   5   5   5      245.36      207.93      9.99 o 
   7   5   5      532.79      522.80     30.49 o 
   9   5   5      121.31      119.15     14.57 o 
  11   5   5       86.89      124.90     37.97 o 
 -12   6   5       14.53      -33.44     22.29 o 
 -10   6   5      101.94       99.61     19.72 o 
  -8   6   5      155.57      154.94     20.24 o 
  -6   6   5     2501.74     2357.17     59.20 o 
  -4   6   5     2689.21     2810.42     63.87 o 
  -2   6   5        2.40        6.89      4.91 o 
   0   6   5      248.49      248.30     12.79 o 
   2   6   5      207.16      275.75      9.84 o 
   4   6   5      279.23      361.73     20.51 o 
   6   6   5       13.17       12.07      7.70 o 
   8   6   5      135.81      112.69     16.21 o 
  10   6   5        3.67      -13.26     18.18 o 
  12   6   5        1.79      -42.74     35.27 o 
 -11   7   5       80.81       83.51     20.80 o 
  -9   7   5     1662.03     1597.97    121.28 o 
  -7   7   5        8.35        9.77     11.40 o 
  -5   7   5     1814.31     1687.39     50.85 o 
  -3   7   5     2076.61     2075.67     49.38 o 
  -1   7   5     2519.74     2266.13     44.55 o 
   1   7   5      916.05      886.39     25.07 o 
   3   7   5     2120.63     1951.09     39.07 o 
   5   7   5       70.22       70.32      9.53 o 
   7   7   5       91.61      107.84     14.69 o 
   9   7   5       44.76       40.64     19.46 o 
  11   7   5       79.39       95.44     39.01 o 
 -12   8   5      386.29      414.72     40.32 o 
 -10   8   5      138.44      165.11     22.35 o 
  -8   8   5      738.11      795.69     33.71 o 
  -6   8   5        1.77        6.79     10.58 o 
  -4   8   5     7654.75     7485.05    153.61 o 
  -2   8   5     1317.18     1158.86     54.98 o 
   0   8   5    12908.66    12703.10    254.36 o 
   2   8   5     3488.88     3482.68     59.03 o 
   4   8   5     9885.72     9597.00    170.45 o 
   6   8   5     1224.58     1125.10     69.92 o 
   8   8   5     2127.24     1957.63     56.62 o 
  10   8   5      211.12      216.72     40.56 o 
 -11   9   5       43.80       26.76     38.49 o 
  -9   9   5     2395.07     2481.81     79.12 o 
  -7   9   5      272.47      333.96     22.32 o 
  -5   9   5     3466.27     3136.32     92.61 o 
  -3   9   5      601.00      591.65     30.28 o 
  -1   9   5     3143.08     2939.83     84.56 o 
   1   9   5      300.89      307.93     15.45 o 
   3   9   5     6421.79     6222.29    132.29 o 
   5   9   5      217.06      218.76     18.18 o 
   7   9   5      421.95      427.47     40.13 o 
   9   9   5        3.59        8.66     15.32 o 
 -10  10   5       37.13       54.52     23.82 o 
  -8  10   5      176.12      198.65     27.62 o 
  -6  10   5      237.13      247.39     25.74 o 
  -4  10   5     1063.40      989.31     42.75 o 
  -2  10   5        9.18        8.17     17.64 o 
   0  10   5     2359.07     2373.71     72.75 o 
   2  10   5      918.14      969.12     41.31 o 
   4  10   5     1266.14     1266.76     41.65 o 
   6  10   5      489.91      483.79     40.70 o 
   8  10   5      325.52      392.56     26.63 o 
  -9  11   5      166.93      264.93     33.09 o 
  -7  11   5       21.09       -9.54     16.84 o 
  -5  11   5      479.17      433.08     31.01 o 
  -3  11   5      164.77      160.78     21.80 o 
  -1  11   5      194.89      183.63     21.77 o 
   1  11   5       72.21      124.50     13.37 o 
   3  11   5      951.81      968.51     28.53 o 
   5  11   5     1370.56     1361.83     67.43 o 
   7  11   5        2.86      -14.38     14.06 o 
   9  11   5        7.58       -9.79     21.48 o 
  -8  12   5      188.51      251.18     32.28 o 
  -6  12   5      150.39      164.41     24.98 o 
  -4  12   5       24.29       67.13     19.13 o 
  -2  12   5      380.82      391.07     37.14 o 
   0  12   5       76.88      118.68     27.80 o 
   2  12   5      167.93      178.78     16.59 o 
   4  12   5      855.55      934.01     51.77 o 
   6  12   5       83.06       69.01     21.14 o 
   8  12   5       32.48       20.21     21.67 o 
  -7  13   5      332.61      357.67     35.22 o 
  -5  13   5      390.28      331.62     40.98 o 
  -3  13   5      118.07      166.75     53.74 o 
  -1  13   5     1242.37     1153.88     51.37 o 
   1  13   5     1736.27     1745.48     52.51 o 
   3  13   5       72.49       68.88     28.84 o 
   5  13   5      310.56      352.50     43.78 o 
   7  13   5      121.52      177.33     28.12 o 
  -6  14   5       39.13       59.03     25.49 o 
  -4  14   5      634.43      639.05     55.60 o 
  -2  14   5      491.61      550.19     80.09 o 
   0  14   5      748.23      866.62     37.93 o 
   2  14   5        9.82       11.03     16.31 o 
   4  14   5     1087.50     1140.91     77.60 o 
  -3  15   5       52.56       50.86     24.73 o 
  -1  15   5       75.41       78.20     20.39 o 
   1  15   5        1.90        1.10     17.52 o 
   3  15   5        7.01        6.02     30.29 o 
 -12   0   6      511.57      625.34    117.12 o 
 -10   0   6      156.52      174.83     28.17 o 
  -8   0   6     8754.88     8268.54    220.12 o 
  -6   0   6     1052.51     1038.75     29.77 o 
  -4   0   6    24972.71    25722.44    502.18 o 
  -2   0   6      153.74      164.19     17.23 o 
   0   0   6    19969.26    17190.89    413.80 o 
   2   0   6     1769.76     1913.14     82.78 o 
   4   0   6    54162.76    53439.47   2033.22 o 
   6   0   6      151.70      132.03     12.42 o 
   8   0   6      347.00      276.87     31.54 o 
  10   0   6        0.70        3.32     25.52 o 
  12   0   6      459.29      436.12     52.28 o 
 -13   1   6      330.56      375.98     30.99 o 
 -11   1   6      250.21      266.43     24.40 o 
  -9   1   6     1846.25     2030.76     53.26 o 
  -7   1   6    10623.02    11298.10    336.29 o 
  -5   1   6     1826.68     1706.06     57.08 o 
  -3   1   6    14733.96    15268.16    367.39 o 
  -1   1   6     4370.12     4419.63     87.20 o 
   1   1   6     7897.34     7906.76    194.08 o 
   3   1   6     1898.67     2036.88     40.31 o 
   5   1   6    18279.58    18391.22    278.41 o 
   7   1   6      306.27      316.64     15.95 o 
   9   1   6     3907.19     3733.05    108.92 o 
  11   1   6       15.11       19.37     21.53 o 
 -12   2   6      370.30      352.62     28.15 o 
 -10   2   6      107.89      119.68     17.51 o 
  -8   2   6     3215.66     3128.12     68.43 o 
  -6   2   6     2409.24     2551.66     63.58 o 
  -4   2   6     9158.10     8761.16    152.37 o 
  -2   2   6      207.99      178.41      9.46 o 
   0   2   6     3276.41     3028.41     55.26 o 
   2   2   6      494.53      559.21     25.67 o 
   4   2   6    12970.87    13127.97    226.29 o 
   6   2   6      577.46      585.68     17.86 o 
   8   2   6       43.81       56.10     13.32 o 
  10   2   6       40.33       40.08     19.94 o 
  12   2   6       45.90       86.34     27.77 o 
 -13   3   6       21.65       32.89     26.21 o 
 -11   3   6      107.99      115.05     19.48 o 
  -9   3   6      118.89      103.01     20.95 o 
  -7   3   6       92.03      116.51     15.31 o 
  -5   3   6     1358.89     1436.18     55.51 o 
  -3   3   6      698.12      745.97     18.84 o 
  -1   3   6        4.78       10.47      4.82 o 
   1   3   6       48.17       75.12      5.42 o 
   3   3   6     1028.05     1202.58     20.82 o 
   5   3   6       53.42       76.28      6.12 o 
   7   3   6       26.43       14.99      8.05 o 
   9   3   6      126.22      126.58     22.40 o 
  11   3   6        0.68        7.67     21.22 o 
 -12   4   6      450.14      503.73     36.93 o 
 -10   4   6      466.01      452.70     39.66 o 
  -8   4   6     3809.44     3879.28     93.33 o 
  -6   4   6     3042.13     2926.38     69.93 o 
  -4   4   6    25192.52    26998.05    453.47 o 
  -2   4   6      593.75      477.66     13.83 o 
   0   4   6    15359.11    15921.69    310.02 o 
   2   4   6    10005.11    10034.21    138.81 o 
   4   4   6     9349.74     8978.27    139.68 o 
   6   4   6      822.18      789.28     21.62 o 
   8   4   6     1146.89     1019.62     31.65 o 
  10   4   6       44.77       67.26     22.09 o 
  12   4   6      245.65      229.47     48.96 o 
 -13   5   6      152.22      149.15     33.73 o 
 -11   5   6       58.96       59.11     20.21 o 
  -9   5   6      807.78      806.71     35.69 o 
  -7   5   6     4327.42     4394.46    100.72 o 
  -5   5   6     2746.02     2649.39     62.75 o 
  -3   5   6       65.58      168.93     15.85 o 
  -1   5   6     1263.10     1471.21     39.32 o 
   1   5   6    12832.76    13283.18    227.42 o 
   3   5   6     1355.53     1309.83     23.15 o 
   5   5   6     8583.79     8518.33    152.10 o 
   7   5   6       67.99       75.71     10.90 o 
   9   5   6      473.13      482.87     26.68 o 
  11   5   6        6.77        7.05     32.99 o 
 -12   6   6      753.40      727.51     41.45 o 
 -10   6   6      412.32      469.70     30.39 o 
  -8   6   6     8154.58     7993.82    171.49 o 
  -6   6   6     7205.87     7147.50    150.43 o 
  -4   6   6    26056.82    26355.34    509.08 o 
  -2   6   6      809.95      990.98     23.34 o 
   0   6   6    13735.80    12881.01    254.89 o 
   2   6   6     8218.37     8727.18    150.79 o 
   4   6   6    15946.11    15917.91    243.51 o 
   6   6   6      408.52      396.89     19.11 o 
   8   6   6     1228.41     1187.65     40.01 o 
  10   6   6        6.32       -6.19     19.03 o 
 -11   7   6        2.60        2.35     18.08 o 
  -9   7   6      752.06      737.11     34.26 o 
  -7   7   6     4067.52     4023.25     98.80 o 
  -5   7   6       14.64        7.12      9.24 o 
  -3   7   6     3923.96     3475.05    142.10 o 
  -1   7   6        7.67       43.64     10.89 o 
   1   7   6     4480.85     4087.19     75.22 o 
   3   7   6      176.49      222.82      9.41 o 
   5   7   6     6391.96     6149.21    142.20 o 
   7   7   6      390.00      392.81     37.64 o 
   9   7   6      951.40     1011.43     59.96 o 
  11   7   6       30.08       30.71     37.14 o 
 -12   8   6       11.36       12.19     26.23 o 
 -10   8   6        0.16        7.61     16.38 o 
  -8   8   6      479.65      532.12     29.99 o 
  -6   8   6        4.99       10.84     12.21 o 
  -4   8   6      746.06      695.31     25.52 o 
  -2   8   6       30.52       39.44      9.36 o 
   0   8   6      412.13      400.75     30.73 o 
   2   8   6       74.35       67.58      8.03 o 
   4   8   6      933.95      908.69     26.66 o 
   6   8   6      393.22      346.67     21.84 o 
   8   8   6       78.16       83.43     16.85 o 
  10   8   6       44.03       57.70     23.99 o 
 -11   9   6        7.95       45.42     20.60 o 
  -9   9   6      159.14      173.48     21.49 o 
  -7   9   6      393.12      324.26     29.60 o 
  -5   9   6      796.43      772.35     52.80 o 
  -3   9   6       54.99      101.50     17.20 o 
  -1   9   6      557.37      530.06     23.37 o 
   1   9   6        0.84       18.83      8.20 o 
   3   9   6        1.82       13.47      7.04 o 
   5   9   6       12.55        1.69     12.47 o 
   7   9   6        0.03        4.66     13.87 o 
   9   9   6       12.49       26.96     16.86 o 
 -10  10   6      186.86      189.71     39.84 o 
  -8  10   6     1489.76     1462.15    109.65 o 
  -6  10   6     1592.89     1484.24    131.23 o 
  -4  10   6     4848.83     4272.58    120.01 o 
  -2  10   6     1357.56     1323.85     49.39 o 
   0  10   6     3062.91     2804.33    107.08 o 
   2  10   6     1998.85     2010.37     43.62 o 
   4  10   6     3010.46     2806.44    111.52 o 
   6  10   6      358.78      362.86     24.49 o 
   8  10   6      214.06      240.30     23.07 o 
  -9  11   6       40.45       54.28     38.90 o 
  -7  11   6      144.73      133.93     23.76 o 
  -5  11   6        9.20        6.99     30.29 o 
  -3  11   6      327.65      358.62     28.39 o 
  -1  11   6        7.39       16.45     19.30 o 
   1  11   6     1207.17     1293.77     40.17 o 
   3  11   6      154.05      194.54     16.83 o 
   5  11   6      295.91      309.77     28.47 o 
   7  11   6       17.31       42.63     17.11 o 
  -8  12   6     2033.21     1940.58     76.99 o 
  -6  12   6      847.27      793.19     44.95 o 
  -4  12   6     4281.89     3934.46    116.35 o 
  -2  12   6     1470.69     1350.26     54.07 o 
   0  12   6     1356.52     1324.03     52.87 o 
   2  12   6      918.23      992.13     30.66 o 
   4  12   6     3878.54     4004.79    119.90 o 
   6  12   6      162.61      175.27     21.92 o 
   8  12   6      124.00      112.79     25.84 o 
  -7  13   6        9.54       11.88     21.64 o 
  -5  13   6       95.37      111.38     35.89 o 
  -3  13   6        4.25        7.54     18.13 o 
  -1  13   6      160.32      186.05     25.62 o 
   1  13   6      338.58      418.71     29.58 o 
   3  13   6      160.97      173.79     24.87 o 
   5  13   6      458.38      540.66     38.32 o 
  -6  14   6       18.66       -3.74     31.43 o 
  -4  14   6        8.35       25.07     36.93 o 
  -2  14   6       51.05       49.39     22.89 o 
   0  14   6        4.67        8.32     15.40 o 
   2  14   6        7.32      -14.96     17.97 o 
   4  14   6       15.30       12.45     27.59 o 
  -3  15   6       11.42       11.31     23.77 o 
  -1  15   6       27.02       26.88     30.15 o 
   1  15   6       94.49       62.89     20.71 o 
   3  15   6       94.15       76.66     42.33 o 
 -13   1   7       30.51       32.34     21.54 o 
 -11   1   7      836.70      823.33     41.72 o 
  -9   1   7        5.47        9.30     12.87 o 
  -7   1   7     6223.82     6558.98    124.85 o 
  -5   1   7      854.92      850.40     29.96 o 
  -3   1   7    15874.78    15950.78    345.85 o 
  -1   1   7        6.50       15.35      5.02 o 
   1   1   7    10156.28    10517.75    230.05 o 
   3   1   7      489.70      661.18     27.20 o 
   5   1   7     7058.39     6879.17    137.81 o 
   7   1   7     2056.00     1964.11     45.27 o 
   9   1   7     1321.73     1333.63     55.35 o 
  11   1   7       20.96       14.50     21.05 o 
 -12   2   7      278.83      298.60     27.18 o 
 -10   2   7       14.79       -1.77     13.84 o 
  -8   2   7     4552.89     4436.58    126.15 o 
  -6   2   7      235.23      245.93     18.22 o 
  -4   2   7     9403.09     9732.24    169.39 o 
  -2   2   7        7.02       26.58      4.60 o 
   0   2   7     1612.18     1406.92     29.06 o 
   2   2   7      455.03      626.11     21.11 o 
   4   2   7     3115.70     3210.12     61.79 o 
   6   2   7     4159.18     3973.30     75.93 o 
   8   2   7      515.61      465.65     20.76 o 
  10   2   7      174.77      182.89     25.80 o 
  12   2   7       24.01       14.81     25.81 o 
 -13   3   7      140.26      219.60     32.64 o 
 -11   3   7     2548.82     2679.19     92.32 o 
  -9   3   7      262.77      258.83     36.16 o 
  -7   3   7    27979.09    29622.90    578.68 o 
  -5   3   7     4160.95     3644.79    106.94 o 
  -3   3   7   107300.95   114315.84   1893.00 o 
  -1   3   7     8052.87     8917.19    154.51 o 
   1   3   7    45250.24    45363.20    759.15 o 
   3   3   7     3544.08     3306.44     55.10 o 
   5   3   7    33653.25    33535.18    567.98 o 
   7   3   7     2953.71     2787.20     81.63 o 
   9   3   7     2403.41     2283.08     61.83 o 
  11   3   7       78.53       70.80     35.48 o 
 -12   4   7      596.68      625.18     39.87 o 
 -10   4   7      237.10      231.74     24.34 o 
  -8   4   7     6272.25     6131.52    136.73 o 
  -6   4   7      452.17      449.66     23.66 o 
  -4   4   7      533.34      412.43     23.12 o 
  -2   4   7      599.03      436.91     17.03 o 
   0   4   7     5085.00     5327.12     94.93 o 
   2   4   7     1010.40      959.79     19.50 o 
   4   4   7     1752.18     1616.00     30.77 o 
   6   4   7     1537.38     1450.96     37.00 o 
   8   4   7      206.03      189.14     18.33 o 
  10   4   7      145.18      165.39     26.28 o 
  12   4   7        1.26        6.43     37.76 o 
 -13   5   7       13.58       33.82     26.31 o 
 -11   5   7      111.43      121.87     23.16 o 
  -9   5   7      149.35      157.95     20.70 o 
  -7   5   7     5810.33     5870.29    129.69 o 
  -5   5   7      126.12      105.91     15.82 o 
  -3   5   7    27429.25    28131.83    471.84 o 
  -1   5   7     2567.00     2790.04     61.71 o 
   1   5   7     1584.80     1334.45     29.51 o 
   3   5   7       23.90       18.62      3.61 o 
   5   5   7     3453.07     3225.99     66.26 o 
   7   5   7      121.56      127.15     11.46 o 
   9   5   7      200.06      194.91     25.89 o 
  11   5   7        1.73        7.05     33.20 o 
 -12   6   7       10.36       44.56     22.35 o 
 -10   6   7        3.44        1.60     16.65 o 
  -8   6   7      585.56      600.62     29.75 o 
  -6   6   7     1244.92     1185.73     37.77 o 
  -4   6   7        5.54       24.54      6.85 o 
  -2   6   7      101.33       93.38      7.38 o 
   0   6   7      641.77      643.20     30.56 o 
   2   6   7     2901.40     3046.53     57.40 o 
   4   6   7      381.24      377.10     19.17 o 
   6   6   7        0.34       18.31     12.34 o 
   8   6   7       64.28       43.62     14.43 o 
  10   6   7        6.63       64.21     22.30 o 
 -11   7   7      387.37      447.25     43.12 o 
  -9   7   7      778.58      705.85     42.00 o 
  -7   7   7      314.27      306.31     21.00 o 
  -5   7   7     1492.63     1421.93     40.39 o 
  -3   7   7     6842.81     6493.85    116.21 o 
  -1   7   7     3012.06     3002.67     68.42 o 
   1   7   7     6114.96     5821.78    122.17 o 
   3   7   7      642.87      531.25     14.12 o 
   5   7   7     3200.31     2868.51    106.62 o 
   7   7   7      958.88      876.52     33.87 o 
   9   7   7      114.94      200.36     27.70 o 
  11   7   7       17.59      -12.86     33.40 o 
 -10   8   7       22.47       34.65     18.79 o 
  -8   8   7     2674.59     2585.91     69.28 o 
  -6   8   7      157.35      161.29     15.97 o 
  -4   8   7     1644.05     1569.89     66.60 o 
  -2   8   7      550.37      476.52     20.97 o 
   0   8   7       19.06       27.17     10.61 o 
   2   8   7     1666.42     1699.88     30.75 o 
   4   8   7       97.80      134.63     21.72 o 
   6   8   7     2057.56     1851.11     63.82 o 
   8   8   7       28.34       44.02     16.73 o 
  10   8   7      120.86      102.85     27.78 o 
 -11   9   7      456.34      440.45     66.70 o 
  -9   9   7       92.30      125.73     27.18 o 
  -7   9   7     3283.43     3126.86     99.20 o 
  -5   9   7     1724.32     1671.18    145.96 o 
  -3   9   7    11365.14    10826.22    269.18 o 
  -1   9   7     1371.63     1326.74     44.24 o 
   1   9   7     4216.90     4072.32     91.94 o 
   3   9   7        9.83        8.44      7.03 o 
   5   9   7     2896.90     2929.80    116.19 o 
   7   9   7      604.74      535.56     29.23 o 
   9   9   7      268.15      320.85     33.96 o 
 -10  10   7      229.33      168.89     32.49 o 
  -8  10   7      978.38     1009.65     52.12 o 
  -6  10   7       18.97       18.67     17.19 o 
  -4  10   7      713.66      690.95     36.82 o 
  -2  10   7      185.84      279.59     23.86 o 
   0  10   7       42.42       62.57     13.54 o 
   2  10   7       71.15      108.03     10.97 o 
   4  10   7       49.26       70.36     15.87 o 
   6  10   7     1080.51      973.96     42.09 o 
   8  10   7        9.30        6.89     16.03 o 
  -9  11   7      261.13      196.27     32.34 o 
  -7  11   7      223.75      274.18     31.64 o 
  -5  11   7        8.18       16.45     32.99 o 
  -3  11   7      650.36      625.15     35.57 o 
  -1  11   7       98.47       97.55     18.94 o 
   1  11   7      360.50      339.02     26.51 o 
   3  11   7        1.28      -14.72     10.52 o 
   5  11   7      191.15      164.33     20.59 o 
   7  11   7       15.41       -1.54     15.77 o 
  -8  12   7        2.80       23.94     23.23 o 
  -6  12   7       26.55       56.29     21.58 o 
  -4  12   7       55.19       66.08     31.12 o 
  -2  12   7       41.46       68.03     20.35 o 
   0  12   7      113.65      123.88     21.93 o 
   2  12   7       22.35       34.49     14.41 o 
   4  12   7        0.15       19.64     17.15 o 
   6  12   7        4.40       15.77     17.28 o 
  -7  13   7      462.34      470.86     40.29 o 
  -5  13   7      867.74      876.44     48.53 o 
  -3  13   7      495.09      503.40     36.60 o 
  -1  13   7     1537.21     1463.36     59.37 o 
   1  13   7      913.62      928.60     38.02 o 
   3  13   7      552.14      720.53     49.16 o 
   5  13   7      534.87      587.78     56.23 o 
  -6  14   7        1.39       -1.11     22.73 o 
  -4  14   7       83.39       82.92     24.93 o 
  -2  14   7      211.75      198.20     28.32 o 
   0  14   7      194.98      170.61     25.88 o 
   2  14   7       21.32       27.45     21.63 o 
   4  14   7        7.15       44.19     31.12 o 
  -3  15   7      330.36      388.09     48.45 o 
  -1  15   7      308.07      261.70     27.80 o 
   1  15   7       11.18       25.01     23.46 o 
 -12   0   8      218.80      302.63     38.73 o 
 -10   0   8     1140.81     1162.74     97.41 o 
  -8   0   8      223.01      304.19     47.30 o 
  -6   0   8    14265.28    14075.11    284.27 o 
  -4   0   8      391.88      290.91     24.07 o 
  -2   0   8    47808.74    52632.51   1250.85 o 
   0   0   8     2885.54     3181.58     85.66 o 
   2   0   8    24600.12    24436.35    851.48 o 
   4   0   8     4424.22     4717.80    184.65 o 
   6   0   8     9528.14     9041.20    517.13 o 
   8   0   8      159.49      194.52     31.43 o 
  10   0   8      496.13      555.83     54.77 o 
  12   0   8        4.42        0.21     36.10 o 
 -13   1   8      424.05      444.71     46.77 o 
 -11   1   8     1816.26     1900.88     61.97 o 
  -9   1   8      104.33      131.13     17.20 o 
  -7   1   8    16156.71    16940.63    467.51 o 
  -5   1   8       16.84       38.80      5.75 o 
  -3   1   8    19487.82    19932.09    384.87 o 
  -1   1   8       33.33       21.98      5.36 o 
   1   1   8    10999.33    10688.26    184.62 o 
   3   1   8     2501.47     3025.59     76.00 o 
   5   1   8     4866.07     4455.27     83.13 o 
   7   1   8     3178.24     2910.05    102.90 o 
   9   1   8      217.54      253.34     21.37 o 
  11   1   8       15.89       16.41     22.39 o 
 -12   2   8        4.39       -3.45     21.85 o 
 -10   2   8      264.27      252.98     41.26 o 
  -8   2   8        0.48       17.20     13.74 o 
  -6   2   8     3938.42     4267.73     97.55 o 
  -4   2   8      750.36      665.24     18.76 o 
  -2   2   8     5980.69     5709.25    102.72 o 
   0   2   8     1998.34     2350.49     45.92 o 
   2   2   8     2782.57     2453.17     63.22 o 
   4   2   8      144.65      109.77      9.70 o 
   6   2   8     1362.64     1231.06     37.28 o 
   8   2   8      337.86      349.63     19.72 o 
  10   2   8      227.34      223.82     27.82 o 
  12   2   8        5.92       16.34     25.30 o 
 -13   3   8        2.59       -7.43     25.28 o 
 -11   3   8        1.70       -3.89     18.20 o 
  -9   3   8      656.10      634.57     33.70 o 
  -7   3   8      246.19      261.53     20.75 o 
  -5   3   8      120.63      178.67      9.57 o 
  -3   3   8       11.78       51.56      7.62 o 
  -1   3   8      156.53      204.50      9.69 o 
   1   3   8      571.65      651.04     18.42 o 
   3   3   8      385.95      428.63     12.55 o 
   5   3   8       31.97       49.64     10.57 o 
   7   3   8      637.48      526.39     38.63 o 
   9   3   8        0.11       -8.21     13.90 o 
  11   3   8        6.00       20.25     30.71 o 
 -12   4   8       75.03       83.34     24.20 o 
 -10   4   8     1580.06     1517.80     53.62 o 
  -8   4   8       58.71       29.99     14.50 o 
  -6   4   8     7515.96     7503.18    158.47 o 
  -4   4   8    10016.07    10805.23    187.50 o 
  -2   4   8    15725.77    16382.68    321.56 o 
   0   4   8     4879.02     5288.93     95.02 o 
   2   4   8    13878.89    14729.79    224.51 o 
   4   4   8     1070.95      981.81     25.80 o 
   6   4   8     3935.88     3784.71     70.18 o 
   8   4   8      150.77      133.96     17.56 o 
  10   4   8      340.57      319.38     31.31 o 
 -13   5   8      121.80      118.50     29.73 o 
 -11   5   8     1534.29     1611.83     62.02 o 
  -9   5   8      934.27     1015.85     41.57 o 
  -7   5   8     5053.77     5041.99    114.39 o 
  -5   5   8      550.35      584.40     24.11 o 
  -3   5   8    45775.80    49801.02    829.77 o 
  -1   5   8     2432.81     2631.27     59.52 o 
   1   5   8     7421.46     6944.54    123.40 o 
   3   5   8      135.51      116.17      7.42 o 
   5   5   8     2723.90     2593.25     59.47 o 
   7   5   8      333.90      296.56     22.87 o 
   9   5   8      229.48      268.34     68.99 o 
  11   5   8        4.64      -20.75     33.82 o 
 -12   6   8      100.88      110.80     38.59 o 
 -10   6   8     1339.17     1418.84     51.42 o 
  -8   6   8      566.44      611.15     35.81 o 
  -6   6   8    11162.00    11221.56    229.26 o 
  -4   6   8     1678.43     1638.17     36.56 o 
  -2   6   8     9238.34     9277.30    187.98 o 
   0   6   8     1934.89     1923.04     40.74 o 
   2   6   8    13228.31    12395.58    308.81 o 
   4   6   8     1480.26     1420.00     41.19 o 
   6   6   8     6335.95     6117.30    134.99 o 
   8   6   8      338.08      278.88     28.45 o 
  10   6   8      435.86      430.71     36.42 o 
 -11   7   8      663.02      723.60     39.83 o 
  -9   7   8      307.29      315.58     43.14 o 
  -7   7   8     1091.46     1021.22     41.33 o 
  -5   7   8      343.05      335.91     19.09 o 
  -3   7   8     4312.49     3992.01    123.93 o 
  -1   7   8      326.14      341.08     25.96 o 
   1   7   8     4477.75     3852.61     73.80 o 
   3   7   8      216.75      229.88     13.51 o 
   5   7   8     1441.30     1321.18     42.17 o 
   7   7   8      909.09      810.60     32.76 o 
   9   7   8        0.46        9.81     20.10 o 
 -10   8   8       64.16       69.35     20.25 o 
  -8   8   8      899.81      803.59     40.04 o 
  -6   8   8       86.38      124.23     45.85 o 
  -4   8   8      763.10      787.32     37.83 o 
  -2   8   8      628.63      554.68     23.05 o 
   0   8   8        0.99       14.32      8.87 o 
   2   8   8       13.02       21.07      9.84 o 
   4   8   8      453.17      435.30     19.02 o 
   6   8   8      215.61      208.57     22.75 o 
   8   8   8      117.08       92.70     24.56 o 
  10   8   8        5.72       -6.26     23.62 o 
 -11   9   8       18.94        9.65     41.08 o 
  -9   9   8        2.64      -29.96     20.06 o 
  -7   9   8       21.48        7.19     24.38 o 
  -5   9   8       43.54       44.10     18.92 o 
  -3   9   8       72.66       77.74     17.54 o 
  -1   9   8        2.44       19.60     11.08 o 
   1   9   8       31.15       42.89     12.04 o 
   3   9   8     2204.33     2075.90     48.20 o 
   5   9   8       33.61       42.79     14.14 o 
   7   9   8      131.33      128.82     18.56 o 
   9   9   8       41.45       41.69     24.72 o 
 -10  10   8      222.78      323.16     39.29 o 
  -8  10   8      284.66      294.24     32.98 o 
  -6  10   8     1544.41     1516.64     80.09 o 
  -4  10   8      884.66      943.77     43.86 o 
  -2  10   8     1526.81     1474.39     44.19 o 
   0  10   8      696.60      721.86     34.61 o 
   2  10   8     3925.11     3815.36     68.59 o 
   4  10   8      348.29      390.28     24.98 o 
   6  10   8     1248.48     1210.20    111.21 o 
   8  10   8      167.97      157.36     31.86 o 
  -9  11   8      144.53      153.42     56.43 o 
  -7  11   8     1087.87      947.11     75.52 o 
  -5  11   8      383.48      400.25     33.61 o 
  -3  11   8     2246.53     1984.99     68.35 o 
  -1  11   8      648.00      640.45     35.13 o 
   1  11   8     1141.03      998.68     43.65 o 
   3  11   8      341.85      328.32     32.58 o 
   5  11   8      551.17      546.14     31.37 o 
   7  11   8       40.90       36.06     18.41 o 
  -8  12   8       82.63      131.46     29.60 o 
  -6  12   8     1659.62     1658.69     67.91 o 
  -4  12   8      449.11      466.05     65.36 o 
  -2  12   8     3296.30     3108.72     96.42 o 
   0  12   8      994.98      957.28     45.11 o 
   2  12   8     1266.84     1412.36     41.99 o 
   4  12   8      397.14      421.12     32.21 o 
   6  12   8     1110.53     1082.61     44.83 o 
  -7  13   8      272.44      249.65     55.19 o 
  -5  13   8      242.87      257.29     31.92 o 
  -3  13   8      465.41      507.38     42.64 o 
  -1  13   8       11.58       23.24     19.35 o 
   1  13   8      352.72      343.07     60.89 o 
   3  13   8       47.25       52.30     29.40 o 
   5  13   8        0.33       62.14     37.86 o 
  -6  14   8       39.80       52.42     51.66 o 
  -4  14   8       58.84       50.48     24.96 o 
  -2  14   8       11.01       20.83     22.59 o 
   0  14   8       71.44       80.69     20.15 o 
   2  14   8        2.70      -15.58     18.29 o 
   4  14   8        0.06        7.05     28.63 o 
  -3  15   8       42.59       28.19     25.40 o 
  -1  15   8      169.45      195.95     41.55 o 
   1  15   8       14.80       25.75     24.13 o 
 -13   1   9       94.39      109.36     29.14 o 
 -11   1   9        7.50       25.13     21.72 o 
  -9   1   9      897.99      888.69     56.69 o 
  -7   1   9      504.51      571.73     62.09 o 
  -5   1   9     3273.21     3184.08     64.58 o 
  -3   1   9      261.79      250.03     12.69 o 
  -1   1   9     6248.79     5533.11    102.17 o 
   1   1   9     2408.67     2291.94     45.66 o 
   3   1   9     2026.08     1681.26     51.76 o 
   5   1   9      279.56      300.77     20.17 o 
   7   1   9     2548.87     2660.43     58.84 o 
   9   1   9      107.15      111.72     22.03 o 
  11   1   9       23.26       22.63     32.57 o 
 -12   2   9      163.00      173.69     28.68 o 
 -10   2   9     2746.95     2708.08     79.62 o 
  -8   2   9     2355.65     2440.33     80.35 o 
  -6   2   9    22196.51    21551.69    799.84 o 
  -4   2   9      101.18       67.75      7.64 o 
  -2   2   9    51815.50    54193.88    909.04 o 
   0   2   9     1720.49     1700.16     42.91 o 
   2   2   9    22916.76    24570.47    486.14 o 
   4   2   9     1005.70     1059.02     26.87 o 
   6   2   9     1980.10     1879.09     68.05 o 
   8   2   9       86.95      112.05     15.10 o 
  10   2   9      291.94      326.29     31.83 o 
  12   2   9        7.92       38.83     29.98 o 
 -13   3   9      436.20      445.08     40.83 o 
 -11   3   9       49.10       42.88     20.10 o 
  -9   3   9     3691.43     3825.17     96.93 o 
  -7   3   9     1615.65     1626.91     49.43 o 
  -5   3   9     9762.51     9929.66    175.00 o 
  -3   3   9     7998.59     9137.23    161.01 o 
  -1   3   9    31487.98    33940.83    571.61 o 
   1   3   9     1446.82     1573.12     33.68 o 
   3   3   9    10942.95    10413.03    161.05 o 
   5   3   9      229.10      246.73     13.07 o 
   7   3   9    10091.19    10256.65    186.41 o 
   9   3   9      331.32      341.37     24.55 o 
  11   3   9      250.68      208.93     46.06 o 
 -12   4   9      249.27      250.72     30.46 o 
 -10   4   9     2557.17     2477.49    141.68 o 
  -8   4   9     5976.65     6055.75    137.14 o 
  -6   4   9    30100.92    31031.83    604.08 o 
  -4   4   9      521.90      725.95     31.77 o 
  -2   4   9    19878.40    19361.62    330.20 o 
   0   4   9      798.55      725.20     19.73 o 
   2   4   9    15759.92    15579.65    237.83 o 
   4   4   9     1866.33     1825.30     40.43 o 
   6   4   9     6585.10     6348.25    106.17 o 
   8   4   9       42.60       41.23     20.33 o 
  10   4   9      236.39      230.99     29.65 o 
 -13   5   9        7.06       14.85     26.37 o 
 -11   5   9      260.99      244.66     28.16 o 
  -9   5   9      527.64      589.57     32.88 o 
  -7   5   9      442.63      458.19     25.55 o 
  -5   5   9      521.02      513.24     23.46 o 
  -3   5   9     1499.34     1719.09     44.42 o 
  -1   5   9     3710.57     3447.32     66.12 o 
   1   5   9      103.36       71.72      7.87 o 
   3   5   9      607.25      559.03     18.69 o 
   5   5   9       27.53       31.88     12.29 o 
   7   5   9     1094.30     1039.89     47.00 o 
   9   5   9       77.93       45.54     22.59 o 
  11   5   9      249.15      265.15     49.59 o 
 -12   6   9       18.39       23.18     22.52 o 
 -10   6   9      234.08      250.31     26.04 o 
  -8   6   9      567.94      553.72     34.88 o 
  -6   6   9      356.50      350.94     21.55 o 
  -4   6   9     1002.80      990.72     26.25 o 
  -2   6   9       52.38      100.86     10.93 o 
   0   6   9      604.13      570.75     18.52 o 
   2   6   9      182.77      187.57     11.68 o 
   4   6   9      229.67      248.33     15.54 o 
   6   6   9        3.24        0.97     12.02 o 
   8   6   9       83.29       74.79     21.72 o 
  10   6   9       17.64       25.21     23.34 o 
 -11   7   9        9.36        0.79     19.15 o 
  -9   7   9      256.29      270.42     32.20 o 
  -7   7   9      136.08      152.66     17.90 o 
  -5   7   9      477.25      594.51     37.04 o 
  -3   7   9       10.75       23.92      9.03 o 
  -1   7   9     4070.27     4141.83     91.47 o 
   1   7   9       33.98       46.77      8.77 o 
   3   7   9      536.10      504.07     19.45 o 
   5   7   9       75.29      109.15     39.26 o 
   7   7   9      853.63      751.25     42.47 o 
   9   7   9       13.45       26.05     23.34 o 
 -10   8   9     1178.61     1169.19     82.48 o 
  -8   8   9      904.11      846.05     56.43 o 
  -6   8   9     5936.81     5850.65    161.51 o 
  -4   8   9      418.84      416.42     21.80 o 
  -2   8   9     5459.51     4903.82    107.64 o 
   0   8   9     1720.52     1716.06     46.01 o 
   2   8   9     4433.43     4109.49    101.82 o 
   4   8   9       10.77       30.21      9.97 o 
   6   8   9     1058.61     1071.53     40.66 o 
   8   8   9       30.04       29.59     22.05 o 
  10   8   9       79.19       72.21     28.75 o 
 -11   9   9       10.37      -22.58     26.02 o 
  -9   9   9       13.89       15.73     26.04 o 
  -7   9   9      265.97      269.39     30.86 o 
  -5   9   9     1999.13     1792.66     65.33 o 
  -3   9   9        4.63        6.88     10.33 o 
  -1   9   9     4251.71     4010.96     91.67 o 
   1   9   9      105.66       92.31     15.21 o 
   3   9   9       39.37       58.23     11.90 o 
   5   9   9        1.92       21.40     14.19 o 
   7   9   9     1713.12     1607.92     51.83 o 
   9   9   9      127.53      119.51     40.46 o 
 -10  10   9     1000.63      981.47     61.15 o 
  -8  10   9      161.42      176.26     29.69 o 
  -6  10   9     2745.98     2759.48     92.15 o 
  -4  10   9      678.59      638.58     37.13 o 
  -2  10   9     1128.23     1110.92     37.64 o 
   0  10   9        1.32        9.11     11.70 o 
   2  10   9     3396.23     3397.83     72.20 o 
   4  10   9       59.87       86.04     13.63 o 
   6  10   9      439.76      478.35     64.73 o 
   8  10   9        8.27      -25.94     24.33 o 
  -9  11   9      207.44      239.53     41.39 o 
  -7  11   9      176.16      186.49     29.74 o 
  -5  11   9      113.98      145.15     31.64 o 
  -3  11   9      330.61      301.90     28.54 o 
  -1  11   9      147.67      163.65     18.73 o 
   1  11   9      227.51      196.80     26.92 o 
   3  11   9       23.07       53.17     15.36 o 
   5  11   9      165.39      168.08     34.48 o 
   7  11   9      413.24      427.20     32.13 o 
  -8  12   9      261.95      269.43     40.77 o 
  -6  12   9       95.31      130.58     27.68 o 
  -4  12   9      144.96      169.12     27.54 o 
  -2  12   9      348.93      276.94     28.51 o 
   0  12   9      703.32      737.76     51.83 o 
   2  12   9       44.45       48.12     15.26 o 
   4  12   9      372.40      453.73     30.64 o 
   6  12   9       70.57      125.09     22.28 o 
  -7  13   9        4.77        5.48     28.42 o 
  -5  13   9      139.97      162.08     28.86 o 
  -3  13   9      115.98      171.71     27.27 o 
  -1  13   9      470.22      518.80     36.84 o 
   1  13   9       30.22       48.64     22.56 o 
   3  13   9      265.47      294.10     23.75 o 
   5  13   9       25.67       34.63     22.82 o 
  -4  14   9      187.13      196.82     31.67 o 
  -2  14   9      393.03      372.87     36.04 o 
   0  14   9      463.86      553.13     45.09 o 
   2  14   9      333.16      404.48     33.29 o 
   4  14   9      119.19      173.04     42.33 o 
  -1  15   9      315.19      354.58     47.51 o 
   1  15   9        0.79      -32.26     21.51 o 
 -12   0  10        4.59       11.00     49.59 o 
 -10   0  10     1076.27     1268.72    108.10 o 
  -8   0  10      204.38      290.26     55.81 o 
  -6   0  10    17615.34    17130.87    754.28 o 
  -4   0  10     2345.96     2580.53     79.96 o 
  -2   0  10     8440.81     9523.89    240.85 o 
   0   0  10      488.74      329.86     47.62 o 
   2   0  10      245.25      118.18     34.65 o 
   4   0  10     2841.12     3052.60    134.86 o 
   6   0  10     6094.36     6042.82    203.02 o 
   8   0  10     1864.24     1889.51    132.68 o 
  10   0  10        1.45      -27.80     28.01 o 
 -13   1  10     1494.71     1639.92    147.50 o 
 -11   1  10      110.65      159.82     26.70 o 
  -9   1  10     4051.58     3953.56    103.76 o 
  -7   1  10      829.70      842.62     70.33 o 
  -5   1  10    21279.44    22983.14    527.45 o 
  -3   1  10     2102.42     1812.36     48.66 o 
  -1   1  10    29558.23    29253.97    496.69 o 
   1   1  10     1794.87     1995.28     47.08 o 
   3   1  10     9437.15     8392.47    189.07 o 
   5   1  10     2607.26     2463.39    142.74 o 
   7   1  10     1447.88     1331.81     44.14 o 
   9   1  10       15.25        8.56     15.65 o 
  11   1  10      210.05      225.36     31.98 o 
 -12   2  10        0.67      -23.67     26.85 o 
 -10   2  10      287.70      377.92     31.16 o 
  -8   2  10       20.58       39.83     15.51 o 
  -6   2  10     3136.59     3281.49     79.27 o 
  -4   2  10     2061.16     2073.49     44.95 o 
  -2   2  10     4800.97     4873.17     91.01 o 
   0   2  10     1561.21     1390.13     35.73 o 
   2   2  10     1423.81     1505.14     40.90 o 
   4   2  10     1105.57      999.37     29.98 o 
   6   2  10     1864.10     1734.07     43.63 o 
   8   2  10      785.62      759.65     30.87 o 
  10   2  10        1.72      -14.52     19.73 o 
 -13   3  10       43.15       10.38     27.03 o 
 -11   3  10       27.13       46.19     28.43 o 
  -9   3  10       11.73        4.61     15.45 o 
  -7   3  10      930.80      963.88     59.48 o 
  -5   3  10      486.31      587.57     19.76 o 
  -3   3  10     2992.14     3310.15     65.09 o 
  -1   3  10     1071.46     1035.97     26.24 o 
   1   3  10       11.63       16.01      7.05 o 
   3   3  10      103.87      124.84      8.66 o 
   5   3  10       92.11       74.31     12.87 o 
   7   3  10      892.47      866.84     30.32 o 
   9   3  10       62.99       53.66     16.88 o 
  11   3  10       10.51       14.73     39.01 o 
 -12   4  10       30.95       41.73     23.57 o 
 -10   4  10      134.09      121.23     22.63 o 
  -8   4  10     1741.84     1740.91     61.37 o 
  -6   4  10       43.98       55.05     14.07 o 
  -4   4  10      297.07      347.23     17.49 o 
  -2   4  10        2.32       11.29      6.28 o 
   0   4  10     2450.04     2208.78     45.60 o 
   2   4  10      222.16      213.28     11.04 o 
   4   4  10      271.82      349.39     14.99 o 
   6   4  10      313.72      332.44     22.68 o 
   8   4  10      104.17      104.95     23.33 o 
  10   4  10        8.83      -15.62     20.78 o 
 -11   5  10      924.44      970.85     46.89 o 
  -9   5  10     2293.69     2240.89     66.88 o 
  -7   5  10     1022.67      951.50     43.92 o 
  -5   5  10    26989.40    26614.13    518.67 o 
  -3   5  10     5330.78     4966.51    107.47 o 
  -1   5  10    30818.14    30872.25    522.24 o 
   1   5  10     7327.37     7380.69    131.99 o 
   3   5  10    11546.34    10892.94    190.62 o 
   5   5  10     1417.43     1358.94     41.67 o 
   7   5  10     2390.07     2263.99     65.33 o 
   9   5  10      103.35       97.83     33.09 o 
  11   5  10      252.10      321.59     53.74 o 
 -12   6  10       39.96       46.61     23.70 o 
 -10   6  10     1012.40     1025.91     44.90 o 
  -8   6  10        3.74       13.18     14.54 o 
  -6   6  10     3188.55     3033.15    102.63 o 
  -4   6  10       93.94      126.78     15.65 o 
  -2   6  10     2225.91     2052.76     58.39 o 
   0   6  10     9390.82     9164.14    162.40 o 
   2   6  10      124.39       96.88     13.21 o 
   4   6  10     1815.01     1701.43     40.49 o 
   6   6  10      440.45      441.49     24.88 o 
   8   6  10     1144.44     1073.79    121.37 o 
  10   6  10       11.81        8.60     23.83 o 
 -11   7  10       14.76       12.72     20.36 o 
  -9   7  10      704.43      766.26     37.11 o 
  -7   7  10       81.84       81.98     16.15 o 
  -5   7  10    13703.21    13407.96    334.14 o 
  -3   7  10      618.30      664.54     52.62 o 
  -1   7  10     4935.13     4636.58     88.01 o 
   1   7  10      599.66      606.38     22.49 o 
   3   7  10     2056.57     1911.01     44.07 o 
   5   7  10      116.74      135.27     17.31 o 
   7   7  10      667.25      684.65     41.36 o 
   9   7  10        2.81       12.21     34.44 o 
 -10   8  10      130.13      122.10     30.23 o 
  -8   8  10       53.51       56.19     23.13 o 
  -6   8  10     1520.95     1558.00     61.97 o 
  -4   8  10      635.15      549.06     86.52 o 
  -2   8  10      541.09      528.35     24.08 o 
   0   8  10     1884.29     1850.50     43.05 o 
   2   8  10      208.42      252.63     23.93 o 
   4   8  10      683.43      658.76     24.62 o 
   6   8  10        1.13        0.08     15.24 o 
   8   8  10      159.73      195.75     29.71 o 
 -11   9  10       97.74       76.29     32.27 o 
  -9   9  10       97.92       59.08     54.57 o 
  -7   9  10      313.35      312.95     33.30 o 
  -5   9  10      208.94      205.75     39.84 o 
  -3   9  10     1441.11     1372.75     55.08 o 
  -1   9  10      143.06      180.21     16.52 o 
   1   9  10       88.74       77.22     11.98 o 
   3   9  10      843.07      850.23     28.81 o 
   5   9  10      367.54      360.01     25.51 o 
   7   9  10       68.36       99.03     47.51 o 
   9   9  10       26.86       51.15     27.72 o 
 -10  10  10        4.38       19.94     30.91 o 
  -8  10  10        9.06       27.42     22.28 o 
  -6  10  10      101.63      103.55     36.31 o 
  -4  10  10      217.45      189.09     29.98 o 
  -2  10  10      116.61       76.69     15.23 o 
   0  10  10       62.02       83.68     15.25 o 
   2  10  10      586.17      654.46     28.17 o 
   4  10  10      250.89      308.61     20.03 o 
   6  10  10        0.37        1.32     18.00 o 
   8  10  10       36.07       66.63     28.23 o 
  -9  11  10      768.99      724.59     53.37 o 
  -7  11  10      787.69      780.27     49.18 o 
  -5  11  10     3856.07     3452.43    108.68 o 
  -3  11  10     2458.60     2331.59     82.37 o 
  -1  11  10     4555.80     4084.77     97.43 o 
   1  11  10     1238.68     1319.32     51.35 o 
   3  11  10     2225.02     2314.86     56.71 o 
   5  11  10      724.06      749.92     54.60 o 
   7  11  10      869.99      860.24     41.29 o 
  -8  12  10        7.60        2.48     24.57 o 
  -6  12  10      111.34       68.66     26.05 o 
  -4  12  10      106.19       97.14     24.06 o 
  -2  12  10       18.41        0.01     17.89 o 
   0  12  10      940.22     1085.91     55.01 o 
   2  12  10      114.38       99.39     17.39 o 
   4  12  10      336.93      425.71     39.90 o 
   6  12  10        1.23       34.27     22.75 o 
  -7  13  10        1.35        6.75     25.20 o 
  -5  13  10      815.65      795.15     56.02 o 
  -3  13  10      163.96      129.00     27.49 o 
  -1  13  10      423.17      427.48     34.36 o 
   1  13  10      178.66      146.36     20.87 o 
   3  13  10      198.34      261.32     23.28 o 
   5  13  10       58.36       47.12     25.46 o 
  -4  14  10        5.38       -5.47     44.30 o 
  -2  14  10       20.71       -8.97     22.66 o 
   0  14  10      167.44      210.84     35.41 o 
   2  14  10        1.14       13.62     19.80 o 
 -13   1  11      447.29      553.17     62.77 o 
 -11   1  11      118.15      116.25     37.47 o 
  -9   1  11     1070.09     1081.28    135.27 o 
  -7   1  11      231.79      242.51     34.54 o 
  -5   1  11     3534.99     3717.95    108.65 o 
  -3   1  11       59.80      106.85     11.32 o 
  -1   1  11     6182.33     6150.42    114.33 o 
   1   1  11      312.69      269.08     11.45 o 
   3   1  11      514.86      396.25     16.53 o 
   5   1  11       23.91       35.03     12.85 o 
   7   1  11      478.95      522.60     24.36 o 
   9   1  11       51.47       39.30     17.74 o 
  11   1  11       41.69       44.31     27.80 o 
 -12   2  11     1335.61     1472.89     63.24 o 
 -10   2  11       29.83       -7.61     18.75 o 
  -8   2  11     7216.45     7216.71    249.49 o 
  -6   2  11       63.59       32.36     16.24 o 
  -4   2  11    25172.05    25092.83    445.48 o 
  -2   2  11     2332.35     2273.33     49.13 o 
   0   2  11    28747.91    28295.25    481.00 o 
   2   2  11     3883.36     3943.80     89.27 o 
   4   2  11    12048.33    11872.59    246.10 o 
   6   2  11      330.73      306.35     24.05 o 
   8   2  11     2335.23     2341.23     57.06 o 
  10   2  11       85.60       92.54     27.91 o 
 -13   3  11     1164.01     1279.13     71.34 o 
 -11   3  11       77.02       58.11     22.57 o 
  -9   3  11      641.87      613.66     37.45 o 
  -7   3  11      335.34      403.41     19.56 o 
  -5   3  11    13839.57    14024.88    245.33 o 
  -3   3  11      524.61      488.93     18.66 o 
  -1   3  11     7848.70     8083.82    144.54 o 
   1   3  11      662.68      618.64     24.95 o 
   3   3  11     1568.75     1415.73     29.03 o 
   5   3  11      628.46      639.92     28.37 o 
   7   3  11      205.60      233.26     30.25 o 
   9   3  11      486.25      482.22     37.01 o 
  11   3  11       12.90       47.72     39.42 o 
 -12   4  11     1370.60     1382.04     77.18 o 
 -10   4  11        0.13       13.30     18.17 o 
  -8   4  11    10618.58    11009.82    252.85 o 
  -6   4  11      923.53      887.17     45.81 o 
  -4   4  11    24093.02    23889.01    552.55 o 
  -2   4  11      528.36      497.53     34.95 o 
   0   4  11    17858.42    17656.25    303.22 o 
   2   4  11     1762.57     1744.67     40.73 o 
   4   4  11     8124.38     7827.15    142.33 o 
   6   4  11     1256.34     1168.31    115.67 o 
   8   4  11     3185.88     2868.20     94.85 o 
  10   4  11        2.02        8.72     31.85 o 
 -11   5  11      103.37       73.83     26.45 o 
  -9   5  11       62.28       64.55     18.32 o 
  -7   5  11        1.77       -6.38     12.94 o 
  -5   5  11      156.34      167.23     22.06 o 
  -3   5  11      180.47      234.56     13.58 o 
  -1   5  11     1513.25     1459.71     34.93 o 
   1   5  11      736.04      662.38     20.67 o 
   3   5  11      187.40      208.40     23.44 o 
   5   5  11      664.25      736.82     47.89 o 
   7   5  11       81.59      110.73     27.37 o 
   9   5  11      172.05      148.56     78.01 o 
 -12   6  11       32.92       35.06     23.59 o 
 -10   6  11      259.84      235.59     26.50 o 
  -8   6  11        6.99        2.49     13.97 o 
  -6   6  11     3422.92     3230.39     79.45 o 
  -4   6  11       93.11      111.28     18.94 o 
  -2   6  11     1044.59      964.48     27.29 o 
   0   6  11      776.05      699.23     21.87 o 
   2   6  11      205.56      219.80     17.33 o 
   4   6  11        0.60        3.11      6.97 o 
   6   6  11      210.85      243.07     30.08 o 
   8   6  11        8.86       37.90     21.89 o 
  10   6  11      108.76       83.44     28.81 o 
 -11   7  11       73.77       74.66     23.67 o 
  -9   7  11      525.52      555.44     33.40 o 
  -7   7  11        1.05      -19.61     17.28 o 
  -5   7  11     7263.94     7205.74    191.94 o 
  -3   7  11       66.72       85.23     13.11 o 
  -1   7  11      800.84      759.48     31.35 o 
   1   7  11     1714.31     1642.19     47.85 o 
   3   7  11      626.41      553.03     21.76 o 
   5   7  11       79.08       88.25     15.97 o 
   7   7  11      333.67      289.89     42.53 o 
   9   7  11       10.23       19.47     24.05 o 
 -10   8  11      130.94      148.60     43.78 o 
  -8   8  11     1452.53     1441.02     65.75 o 
  -6   8  11      641.51      667.58     44.81 o 
  -4   8  11     1526.88     1665.52     61.26 o 
  -2   8  11      147.89      151.18     15.92 o 
   0   8  11     9918.98     9520.97    171.23 o 
   2   8  11      748.23      866.21     34.81 o 
   4   8  11     1717.03     1721.71     43.73 o 
   6   8  11      549.98      626.73     97.41 o 
   8   8  11      448.82      406.47     37.92 o 
  -9   9  11      750.53      814.83     53.97 o 
  -7   9  11       76.28       42.89     22.29 o 
  -5   9  11     3024.96     2827.89     92.15 o 
  -3   9  11       10.79        6.86     12.36 o 
  -1   9  11     1605.35     1410.77     37.48 o 
   1   9  11       10.16        2.36     13.55 o 
   3   9  11      595.10      625.73     30.67 o 
   5   9  11      125.28      144.90     20.16 o 
   7   9  11      193.52      176.80     30.81 o 
 -10  10  11       27.02       32.75     30.30 o 
  -8  10  11      719.96      768.88    113.28 o 
  -6  10  11       16.94       39.65     23.13 o 
  -4  10  11     3606.66     3393.14    104.18 o 
  -2  10  11      110.37      132.97     17.70 o 
   0  10  11     1643.89     1703.29     52.99 o 
   2  10  11      274.18      269.43     19.91 o 
   4  10  11      883.23      908.92     32.39 o 
   6  10  11      229.62      221.69     28.36 o 
   8  10  11      238.68      307.17     38.88 o 
  -9  11  11       44.84       61.98     33.40 o 
  -7  11  11       74.87       74.24     26.97 o 
  -5  11  11       64.36       99.00     24.77 o 
  -3  11  11       55.50       64.19     34.65 o 
  -1  11  11       81.28       95.81     17.66 o 
   1  11  11      224.20      277.94     25.75 o 
   3  11  11       12.50       34.62     14.22 o 
   5  11  11      318.69      371.27     29.96 o 
   7  11  11       16.57       -2.09     27.44 o 
  -8  12  11       44.55       -3.71     45.54 o 
  -6  12  11      301.69      261.84     34.01 o 
  -4  12  11       31.43       34.75     26.35 o 
  -2  12  11      576.70      578.79     38.13 o 
   0  12  11      208.02      218.73     24.70 o 
   2  12  11      232.07      293.32     32.97 o 
   4  12  11      155.98      172.07     24.60 o 
   6  12  11        6.15       22.58     26.97 o 
  -5  13  11      324.18      283.22     35.49 o 
  -3  13  11       10.43       -2.75     21.56 o 
  -1  13  11      229.38      169.72     45.64 o 
   1  13  11        0.47       11.98     16.51 o 
   3  13  11       53.27       72.15     19.29 o 
  -4  14  11      666.04      583.60     46.07 o 
  -2  14  11      398.30      393.23     37.74 o 
   0  14  11      315.70      334.24     60.38 o 
   2  14  11      273.70      375.62     33.83 o 
 -12   0  12     3929.20     4454.72    222.62 o 
 -10   0  12      680.89      702.72     84.03 o 
  -8   0  12     8439.73     8777.08    348.77 o 
  -6   0  12     1408.79     1463.73     63.80 o 
  -4   0  12    74806.88    84722.48   2012.50 o 
  -2   0  12     1870.69     1765.09     80.92 o 
   0   0  12    39544.16    42890.99   1477.13 o 
   2   0  12      228.32      174.28     31.54 o 
   4   0  12     6568.44     6454.17    256.86 o 
   6   0  12       13.71       14.22     17.69 o 
   8   0  12     1716.22     1681.92     66.42 o 
  10   0  12       86.05       47.93     34.65 o 
 -13   1  12      183.80      191.12     46.79 o 
 -11   1  12      648.20      626.52     70.65 o 
  -9   1  12      339.69      463.83     56.64 o 
  -7   1  12     1240.66     1031.73     57.96 o 
  -5   1  12      203.56      258.53     15.59 o 
  -3   1  12    13118.95    13208.30    370.92 o 
  -1   1  12      733.53      810.99     25.15 o 
   1   1  12     5187.68     4405.96     83.24 o 
   3   1  12      182.71      176.14     22.94 o 
   5   1  12     2550.85     2448.75    138.71 o 
   7   1  12      471.24      531.30     36.09 o 
   9   1  12     1103.81     1175.26     45.61 o 
  11   1  12        7.43        4.48     30.71 o 
 -12   2  12      945.61     1072.29    152.91 o 
 -10   2  12      211.38      162.35     50.52 o 
  -8   2  12     3932.33     3947.05    243.47 o 
  -6   2  12        0.90       16.36     10.76 o 
  -4   2  12     7680.92     7749.67    196.36 o 
  -2   2  12        4.42       20.87      8.56 o 
   0   2  12     5275.63     5126.44     97.16 o 
   2   2  12      723.27      733.81     26.70 o 
   4   2  12     1992.88     1891.14     53.78 o 
   6   2  12       18.56       27.39     13.03 o 
   8   2  12      555.24      560.66     27.49 o 
  10   2  12        3.05      -26.35     32.37 o 
 -13   3  12       52.88       95.19     30.95 o 
 -11   3  12       50.35       44.26     25.66 o 
  -9   3  12      198.34      277.54     42.95 o 
  -7   3  12      250.28      276.28     20.90 o 
  -5   3  12      200.03      212.85     14.40 o 
  -3   3  12        0.26       14.38      9.76 o 
  -1   3  12      350.26      324.35     17.73 o 
   1   3  12      181.32      216.96     12.95 o 
   3   3  12       52.53       48.98      8.47 o 
   5   3  12     1017.48     1048.69     37.76 o 
   7   3  12       45.94       42.86     18.18 o 
   9   3  12        1.09        5.30     21.56 o 
 -12   4  12      564.22      643.74     51.90 o 
 -10   4  12      893.91      909.95     51.70 o 
  -8   4  12      591.03      656.75     40.27 o 
  -6   4  12       43.03       58.96     14.12 o 
  -4   4  12     7775.50     7997.55    145.63 o 
  -2   4  12      604.63      650.50     22.13 o 
   0   4  12     7592.93     7518.31    235.74 o 
   2   4  12      250.46      236.75     18.01 o 
   4   4  12      153.72      151.43     24.87 o 
   6   4  12      359.82      332.32     33.40 o 
   8   4  12      270.88      310.62     27.74 o 
  10   4  12      114.36      136.40     30.32 o 
 -11   5  12     2000.86     1927.74     78.90 o 
  -9   5  12       41.05       55.89     18.32 o 
  -7   5  12     1782.77     1741.44     54.07 o 
  -5   5  12      863.67      800.51     31.72 o 
  -3   5  12    12600.12    13003.64    228.46 o 
  -1   5  12     1772.36     1755.27     40.51 o 
   1   5  12     7942.90     7816.94    166.47 o 
   3   5  12     2190.40     2135.48     47.47 o 
   5   5  12     6423.82     6009.34    239.64 o 
   7   5  12       86.03      119.51     21.33 o 
   9   5  12      595.74      590.26     42.84 o 
 -12   6  12     1493.73     1664.15     72.47 o 
 -10   6  12     1235.86     1163.84     74.70 o 
  -8   6  12     4808.14     4734.49    114.14 o 
  -6   6  12      143.75      157.74     24.35 o 
  -4   6  12    15864.94    15414.08    269.41 o 
  -2   6  12      501.91      532.08     20.87 o 
   0   6  12     9834.41     8819.19    200.14 o 
   2   6  12      968.45      975.04     35.51 o 
   4   6  12     1650.96     1522.16     66.93 o 
   6   6  12      634.78      574.70     41.88 o 
   8   6  12      847.73      841.93     48.93 o 
  10   6  12       57.41       42.72     28.22 o 
 -11   7  12      100.94       98.47     36.62 o 
  -9   7  12      438.05      414.60     42.15 o 
  -7   7  12       91.85      130.11     25.72 o 
  -5   7  12      196.78      229.73     26.85 o 
  -3   7  12     6421.64     6087.08    114.86 o 
  -1   7  12      148.89      177.00     13.84 o 
   1   7  12       32.61       60.53     14.68 o 
   3   7  12       52.44       64.05     13.90 o 
   5   7  12      427.37      424.29     38.83 o 
   7   7  12        0.97       -7.32     21.03 o 
   9   7  12      414.36      399.30     40.04 o 
 -10   8  12        1.65       24.05     27.52 o 
  -8   8  12      343.39      376.04     38.52 o 
  -6   8  12        0.56      -28.15     21.37 o 
  -4   8  12     2549.79     2396.64     79.85 o 
  -2   8  12      127.00      143.12     14.28 o 
   0   8  12     1539.05     1360.50     46.13 o 
   2   8  12      572.70      572.15     29.21 o 
   4   8  12      270.38      277.08     18.38 o 
   6   8  12        9.72       15.86     58.82 o 
   8   8  12       67.97       83.94     28.53 o 
  -9   9  12       28.50      -21.76     23.37 o 
  -7   9  12      115.52      123.71     28.22 o 
  -5   9  12      157.35      159.94     25.87 o 
  -3   9  12      604.92      599.94     38.11 o 
  -1   9  12        7.68        2.21     11.28 o 
   1   9  12      158.70      208.76     21.25 o 
   3   9  12       13.44       -6.55     10.10 o 
   5   9  12       98.57      104.53     20.15 o 
   7   9  12        0.18      -34.04     22.80 o 
  -8  10  12      130.05      151.64     31.75 o 
  -6  10  12      284.15      358.35     56.54 o 
  -4  10  12      927.91      936.97     47.46 o 
  -2  10  12      855.03      837.30     34.70 o 
   0  10  12      405.28      421.98     30.46 o 
   2  10  12      361.92      391.81     22.93 o 
   4  10  12       87.06      114.23     20.33 o 
   6  10  12      157.31       97.93     40.04 o 
  -9  11  12        4.79       27.66     29.32 o 
  -7  11  12      985.07      976.35     57.19 o 
  -5  11  12      305.17      311.62     33.47 o 
  -3  11  12     2386.65     2171.45     76.75 o 
  -1  11  12      284.74      298.35     25.76 o 
   1  11  12     1772.53     1764.81     57.63 o 
   3  11  12      131.30      202.15     20.38 o 
   5  11  12      778.35      857.65     56.11 o 
  -6  12  12      140.60       96.58     71.58 o 
  -4  12  12      959.50      959.68     91.19 o 
  -2  12  12       85.28       84.64     18.93 o 
   0  12  12      380.21      359.14     29.10 o 
   2  12  12        4.87       -0.09     14.91 o 
   4  12  12       38.51       60.28     22.07 o 
  -5  13  12       12.34      -35.50     23.67 o 
  -3  13  12      371.34      414.12     37.74 o 
  -1  13  12      103.62      153.44     24.87 o 
   1  13  12      405.93      442.96     29.63 o 
   3  13  12       87.63      106.48     20.57 o 
  -4  14  12       72.31      133.14     55.19 o 
  -2  14  12       26.36       28.01     39.84 o 
   0  14  12        9.00      -52.91     46.06 o 
 -13   1  13       27.73       55.15     38.79 o 
 -11   1  13     1154.19     1084.50     71.81 o 
  -9   1  13     1443.42     1379.61     74.82 o 
  -7   1  13     4424.09     3986.94    129.50 o 
  -5   1  13        5.54        1.83      8.96 o 
  -3   1  13     5130.00     4955.43    114.40 o 
  -1   1  13      340.95      330.41     16.30 o 
   1   1  13     4957.64     4606.53    174.75 o 
   3   1  13      247.48      312.85     49.17 o 
   5   1  13      422.97      446.07     54.28 o 
   7   1  13       86.01      101.04     17.31 o 
   9   1  13      236.05      243.27     32.01 o 
 -12   2  13      957.28     1061.05     76.00 o 
 -10   2  13     1806.61     1727.04     85.03 o 
  -8   2  13      201.45      196.75     33.31 o 
  -6   2  13      560.36      564.71     28.24 o 
  -4   2  13     1901.07     1944.49     46.62 o 
  -2   2  13     6016.02     5670.16    155.47 o 
   0   2  13       21.06       27.89      8.04 o 
   2   2  13     7245.84     7460.18    160.00 o 
   4   2  13      122.75      125.84     17.35 o 
   6   2  13     1964.56     1963.73     50.83 o 
   8   2  13       10.05       19.79     15.77 o 
  10   2  13      474.93      564.13     63.07 o 
 -11   3  13     2787.83     2896.61    116.57 o 
  -9   3  13      721.30      791.39     56.33 o 
  -7   3  13     7546.02     7731.30    298.82 o 
  -5   3  13      358.09      334.84     32.46 o 
  -3   3  13    29384.02    28924.85    494.15 o 
  -1   3  13     1408.70     1307.33     44.62 o 
   1   3  13    18583.65    17947.13    363.54 o 
   3   3  13     1354.11     1430.09     60.43 o 
   5   3  13      539.72      536.28     66.94 o 
   7   3  13       37.24       41.90     18.75 o 
   9   3  13      625.34      620.74    107.78 o 
 -12   4  13      600.91      672.71     64.11 o 
 -10   4  13      729.78      673.99     54.65 o 
  -8   4  13      233.59      279.18     35.75 o 
  -6   4  13      788.81      735.72     32.61 o 
  -4   4  13      632.45      581.68     33.19 o 
  -2   4  13     8872.79     8887.06    160.49 o 
   0   4  13      806.04      842.99     26.19 o 
   2   4  13     7655.18     7908.42    170.27 o 
   4   4  13      287.22      321.33     33.20 o 
   6   4  13     2338.37     2359.94     86.73 o 
   8   4  13       43.06       31.33     20.58 o 
  10   4  13      410.67      440.06     90.67 o 
 -11   5  13      260.34      342.23     33.64 o 
  -9   5  13        3.93      -31.50     21.00 o 
  -7   5  13      567.60      590.08     30.49 o 
  -5   5  13      179.19      154.33     18.05 o 
  -3   5  13     3641.62     3615.29     73.35 o 
  -1   5  13      230.45      229.55     14.55 o 
   1   5  13     2002.61     1964.38     55.13 o 
   3   5  13      238.95      267.50     23.24 o 
   5   5  13       42.08       79.71     24.48 o 
   7   5  13       36.04       47.69     20.02 o 
   9   5  13       50.71       75.03     27.58 o 
 -12   6  13       79.11       74.75     26.84 o 
 -10   6  13        2.09       23.03     30.17 o 
  -8   6  13      103.30      122.19     28.26 o 
  -6   6  13      753.12      734.94     33.42 o 
  -4   6  13      247.13      303.22     17.54 o 
  -2   6  13      287.98      320.12     17.14 o 
   0   6  13      882.13      928.77     35.33 o 
   2   6  13      783.92      772.80     35.83 o 
   4   6  13       78.95       97.96     29.15 o 
   6   6  13       94.54       97.42     27.71 o 
   8   6  13        0.89        3.54     23.69 o 
 -11   7  13     1372.78     1449.55     80.92 o 
  -9   7  13      414.78      401.71     52.70 o 
  -7   7  13     1793.28     1668.54     93.57 o 
  -5   7  13     3559.47     3422.87     85.23 o 
  -3   7  13     4823.79     4751.45     93.48 o 
  -1   7  13      625.42      665.39     37.37 o 
   1   7  13     7648.83     7332.40    160.20 o 
   3   7  13      718.51      652.32     32.28 o 
   5   7  13      350.55      405.67     39.31 o 
   7   7  13       38.62       37.56     21.56 o 
   9   7  13      226.89      283.08     40.25 o 
 -10   8  13        0.82      -20.70     43.16 o 
  -8   8  13      139.38      108.03     45.13 o 
  -6   8  13       54.91       67.64     21.92 o 
  -4   8  13     3421.57     3146.40     79.69 o 
  -2   8  13      242.42      279.44     17.85 o 
   0   8  13      104.70      108.53     17.02 o 
   2   8  13      613.59      680.94     32.67 o 
   4   8  13        1.66       -0.16     10.35 o 
   6   8  13      279.52      307.75     91.60 o 
   8   8  13        0.50       -3.86     25.96 o 
  -9   9  13      326.61      277.22     39.28 o 
  -7   9  13     2710.18     2486.09    150.73 o 
  -5   9  13     1017.71      973.47     50.39 o 
  -3   9  13     4759.44     4437.37     90.32 o 
  -1   9  13     1482.32     1438.72     47.89 o 
   1   9  13     5915.41     5359.02    124.69 o 
   3   9  13      282.35      305.97     22.10 o 
   5   9  13      468.44      499.16     78.22 o 
   7   9  13       40.60       72.40     29.22 o 
  -8  10  13       12.11       16.40     25.73 o 
  -6  10  13       15.13       25.40     22.77 o 
  -4  10  13      507.84      467.23     47.72 o 
  -2  10  13     1455.41     1343.48     39.93 o 
   0  10  13        0.37       19.52     16.30 o 
   2  10  13      533.41      579.52     41.72 o 
   4  10  13       34.69       32.63     16.57 o 
   6  10  13      159.09      152.50     48.13 o 
  -7  11  13       38.17       69.98     29.77 o 
  -5  11  13       71.68       45.78     23.33 o 
  -3  11  13       95.67      119.18     24.49 o 
  -1  11  13       68.64       51.77     19.34 o 
   1  11  13       60.14       62.19     19.83 o 
   3  11  13       59.45       72.32     16.48 o 
   5  11  13        0.49        6.82     19.32 o 
  -6  12  13        0.23       44.71     27.92 o 
  -4  12  13       16.43       48.43     23.39 o 
  -2  12  13        0.06       -5.79     18.40 o 
   0  12  13       93.22      106.98     22.90 o 
   2  12  13        3.94        9.95     16.44 o 
   4  12  13       10.79       20.80     21.17 o 
  -5  13  13      271.57      271.49     36.42 o 
  -3  13  13      714.70      692.39     49.28 o 
  -1  13  13      500.40      470.71     35.15 o 
   1  13  13      562.71      573.23     33.63 o 
   3  13  13      166.50      174.92     24.30 o 
  -2  14  13      187.46      207.37     59.75 o 
   0  14  13        2.33        7.80     30.15 o 
 -12   0  14       44.04       70.13     55.19 o 
 -10   0  14    10199.39    10159.90    403.13 o 
  -8   0  14      501.33      491.72     65.98 o 
  -6   0  14     8145.41     8522.29    328.85 o 
  -4   0  14     5911.78     6114.96    165.55 o 
  -2   0  14    41670.15    45665.91   1093.19 o 
   0   0  14      287.74      278.19     20.52 o 
   2   0  14    18637.92    19075.37    685.09 o 
   4   0  14     1243.77     1251.70     85.48 o 
   6   0  14     1768.24     1589.80    107.06 o 
   8   0  14      130.07      154.06     37.55 o 
  10   0  14      371.26      355.41     55.19 o 
 -11   1  14     1204.52     1199.66     76.07 o 
  -9   1  14      575.94      621.95     56.12 o 
  -7   1  14     5241.31     5206.37    286.63 o 
  -5   1  14      694.27      719.83     27.28 o 
  -3   1  14     7077.55     7306.82    137.18 o 
  -1   1  14      205.44      172.53     13.37 o 
   1   1  14     1508.18     1554.31     81.64 o 
   3   1  14      369.52      361.06     38.90 o 
   5   1  14     1451.12     1298.74     47.13 o 
   7   1  14      101.73      144.27     19.11 o 
   9   1  14      142.92      167.68     22.08 o 
 -12   2  14      154.80       72.44     41.60 o 
 -10   2  14     3354.69     3300.82    123.62 o 
  -8   2  14      929.97      906.30     57.42 o 
  -6   2  14     2190.57     2129.45     62.81 o 
  -4   2  14      203.42      181.63     15.21 o 
  -2   2  14     7742.17     7426.74    139.49 o 
   0   2  14       38.23       92.65     15.72 o 
   2   2  14     3179.20     3144.10    125.83 o 
   4   2  14      842.86      813.46     48.04 o 
   6   2  14      753.61      690.03     34.71 o 
   8   2  14       20.28       19.05     33.95 o 
  10   2  14       88.00      184.45     47.72 o 
 -11   3  14      127.67      201.52     82.78 o 
  -9   3  14       18.27      -20.41     23.68 o 
  -7   3  14        3.83       30.24     14.25 o 
  -5   3  14       61.83       77.42     14.61 o 
  -3   3  14       19.52       18.23      9.65 o 
  -1   3  14      993.53      999.59     30.98 o 
   1   3  14      223.25      219.55     27.87 o 
   3   3  14      288.41      281.43     30.83 o 
   5   3  14        8.49       27.99     32.68 o 
   7   3  14       18.44       -2.96     18.72 o 
   9   3  14       64.12      102.14     46.37 o 
 -12   4  14       47.09       43.91     49.48 o 
 -10   4  14     1127.89     1293.57     74.32 o 
  -8   4  14      531.33      516.06     46.37 o 
  -6   4  14     3444.75     3392.53     85.43 o 
  -4   4  14      658.94      651.94     24.55 o 
  -2   4  14     4122.98     3837.25     77.92 o 
   0   4  14      764.43      736.89     33.03 o 
   2   4  14     3111.02     3037.70     77.81 o 
   4   4  14       35.64        9.16     25.00 o 
   6   4  14      425.52      519.84     42.45 o 
   8   4  14       78.35       85.11     24.07 o 
 -11   5  14      841.41     1042.33     94.51 o 
  -9   5  14       74.42       62.91     33.51 o 
  -7   5  14      754.00      819.96     37.76 o 
  -5   5  14      103.79      108.27     17.01 o 
  -3   5  14     2430.64     2406.24     54.34 o 
  -1   5  14      701.55      713.97     32.28 o 
   1   5  14     1569.90     1476.59     55.07 o 
   3   5  14      937.87      944.01     76.56 o 
   5   5  14       12.22       35.00     33.71 o 
   7   5  14      257.63      320.27     30.16 o 
   9   5  14       19.56       -2.27     31.33 o 
 -10   6  14     3514.47     3613.90    129.66 o 
  -8   6  14     1048.24      980.41    166.71 o 
  -6   6  14     6489.42     6203.60    140.57 o 
  -4   6  14      159.14      189.87     15.48 o 
  -2   6  14    11923.67    11475.37    205.31 o 
   0   6  14     1811.33     1816.28     53.75 o 
   2   6  14     5311.43     5220.69    121.85 o 
   4   6  14      889.79      918.43     53.47 o 
   6   6  14     2089.35     1931.60    108.72 o 
   8   6  14      105.67       96.58     29.81 o 
 -11   7  14     1269.47     1298.00     78.36 o 
  -9   7  14      235.95      357.63     43.02 o 
  -7   7  14      930.93      939.16     40.28 o 
  -5   7  14      358.26      384.43     26.24 o 
  -3   7  14     1896.46     1952.71     47.80 o 
  -1   7  14     1055.80      950.53     37.12 o 
   1   7  14     2013.96     1906.31     56.94 o 
   3   7  14       61.42       89.94     13.65 o 
   5   7  14      249.98      243.14     34.96 o 
   7   7  14       85.17      113.00     26.47 o 
 -10   8  14      240.25      323.38     69.09 o 
  -8   8  14      154.09      121.91     30.54 o 
  -6   8  14     1197.48     1074.94     42.52 o 
  -4   8  14       68.30       63.74     17.04 o 
  -2   8  14      366.53      459.11     22.54 o 
   0   8  14      303.61      293.16     23.35 o 
   2   8  14      863.22      894.85     59.91 o 
   4   8  14      148.27      114.61     32.88 o 
   6   8  14      123.11      190.04     35.44 o 
   8   8  14        0.30       -6.13     28.31 o 
  -9   9  14       34.12       10.42     28.47 o 
  -7   9  14      338.38      325.39     37.50 o 
  -5   9  14       67.93       75.20     19.46 o 
  -3   9  14        8.32       17.12     13.73 o 
  -1   9  14      379.51      383.11     26.99 o 
   1   9  14        0.42       27.57     27.33 o 
   3   9  14       31.69       42.84     13.77 o 
   5   9  14        1.88       -1.84     27.31 o 
   7   9  14       57.54       65.77     44.40 o 
  -8  10  14      274.89      243.91     48.13 o 
  -6  10  14       57.23       66.27     29.15 o 
  -4  10  14      561.08      583.90     32.81 o 
  -2  10  14     2133.15     2010.63     61.52 o 
   0  10  14      434.47      478.91     30.54 o 
   2  10  14      962.36      971.96     53.62 o 
   4  10  14      383.50      418.49     25.80 o 
   6  10  14      411.55      410.79     47.33 o 
  -7  11  14      122.98      141.71     51.45 o 
  -5  11  14      159.67      112.41     28.54 o 
  -3  11  14      253.18      258.56     34.83 o 
  -1  11  14       29.12       62.07     19.68 o 
   1  11  14       48.47       40.68     19.98 o 
   3  11  14      154.83      190.17     21.48 o 
   5  11  14       20.27       40.25     34.16 o 
  -6  12  14      612.34      538.45     47.14 o 
  -4  12  14      195.08      148.00     24.66 o 
  -2  12  14      811.00      856.56     78.94 o 
   0  12  14      208.53      235.45     28.13 o 
   2  12  14      507.20      600.01     33.19 o 
   4  12  14      143.04      185.58     29.42 o 
  -5  13  14       37.20       44.13     29.56 o 
  -3  13  14      129.58      126.81     34.70 o 
  -1  13  14      135.76      192.91     34.54 o 
   1  13  14       16.59       10.32     20.63 o 
 -11   1  15      452.72      403.57     52.31 o 
  -9   1  15     1587.36     1616.38     76.92 o 
  -7   1  15      566.77      539.85     88.90 o 
  -5   1  15     1294.05     1231.41     46.68 o 
  -3   1  15       14.67       21.08      9.88 o 
  -1   1  15     2520.56     2409.90     63.13 o 
   1   1  15      136.20      186.99     26.74 o 
   3   1  15     2604.16     2507.60    122.10 o 
   5   1  15      110.93      160.82     22.30 o 
   7   1  15      406.10      489.94     27.96 o 
   9   1  15       18.97        7.96     23.03 o 
 -12   2  15      240.84      296.93     50.54 o 
 -10   2  15     1459.67     1386.13     79.49 o 
  -8   2  15       25.06       48.61     25.62 o 
  -6   2  15     8348.89     8345.94    194.73 o 
  -4   2  15      978.87     1025.74     61.23 o 
  -2   2  15    18501.79    19036.78    332.87 o 
   0   2  15        3.24       -7.71     10.00 o 
   2   2  15     3895.64     3784.03    188.70 o 
   4   2  15       34.30       40.79     24.57 o 
   6   2  15      358.27      424.49     41.99 o 
   8   2  15       14.97       11.27     21.37 o 
 -11   3  15      690.21      561.98     58.29 o 
  -9   3  15     3544.80     3522.26    125.59 o 
  -7   3  15       32.96        7.67     21.48 o 
  -5   3  15     3924.67     4031.82    151.68 o 
  -3   3  15      203.54      153.18     15.21 o 
  -1   3  15    10467.34     9629.97    176.39 o 
   1   3  15     1941.39     1963.59     65.54 o 
   3   3  15     8407.23     8530.30    235.61 o 
   5   3  15       11.67       10.50     24.42 o 
   7   3  15      860.57      835.30     42.79 o 
   9   3  15       53.75      119.40     31.76 o 
 -12   4  15       19.52       62.26     38.96 o 
 -10   4  15     1593.66     1787.43    113.28 o 
  -8   4  15       47.02       95.47     27.14 o 
  -6   4  15     2613.89     2645.77    101.52 o 
  -4   4  15       54.35       73.59     18.34 o 
  -2   4  15     6918.98     6447.59    188.95 o 
   0   4  15     6884.99     6414.58    143.72 o 
   2   4  15      206.93      217.40     29.91 o 
   4   4  15       20.34       48.20     31.74 o 
   6   4  15      170.15      225.52     34.88 o 
   8   4  15       13.76       11.07     21.91 o 
 -11   5  15      276.84      247.54     46.33 o 
  -9   5  15      354.34      453.83     77.91 o 
  -7   5  15      111.45      106.64     19.32 o 
  -5   5  15     1449.55     1465.17     48.41 o 
  -3   5  15       19.14       27.22     10.62 o 
  -1   5  15      293.29      309.17     23.26 o 
   1   5  15      125.31      155.86     19.35 o 
   3   5  15      510.63      484.61     72.82 o 
   5   5  15      234.07      218.08     34.35 o 
   7   5  15       43.06       68.58     24.11 o 
   9   5  15        2.59      -12.95     27.21 o 
 -10   6  15        1.32      -17.93     27.96 o 
  -8   6  15       10.26       19.14     57.37 o 
  -6   6  15      201.37      218.20     23.34 o 
  -4   6  15       96.32      108.40     17.89 o 
  -2   6  15       19.21       19.05     11.60 o 
   0   6  15      488.55      483.77     30.53 o 
   2   6  15       31.76       31.83     16.27 o 
   4   6  15      392.02      414.84     40.38 o 
   6   6  15      228.16      189.20     34.61 o 
   8   6  15        2.38      -37.66     25.53 o 
 -11   7  15       44.81      -11.10     34.38 o 
  -9   7  15      756.04      812.20     58.84 o 
  -7   7  15      904.88      796.04     38.73 o 
  -5   7  15     1641.49     1608.72     57.50 o 
  -3   7  15      240.67      273.81     19.05 o 
  -1   7  15     2458.13     2398.27     66.92 o 
   1   7  15      373.56      430.28     27.98 o 
   3   7  15     1893.54     1799.08     76.67 o 
   5   7  15      128.09      167.46     40.46 o 
   7   7  15       68.28       47.09     79.57 o 
 -10   8  15     1551.36     1453.92     79.57 o 
  -8   8  15      258.52      319.78     30.11 o 
  -6   8  15     3165.09     2777.34     77.04 o 
  -4   8  15     1313.90     1227.26     44.69 o 
  -2   8  15     3725.87     3399.18     86.44 o 
   0   8  15      227.26      255.04     23.90 o 
   2   8  15     1020.15     1027.06     43.39 o 
   4   8  15      130.85       81.71     49.69 o 
   6   8  15      417.45      567.79     48.73 o 
  -9   9  15      906.45     1082.75    140.36 o 
  -7   9  15      897.30      826.03     41.29 o 
  -5   9  15     2104.40     2137.52     64.59 o 
  -3   9  15       84.81       80.29     19.03 o 
  -1   9  15     3985.86     3752.30     95.41 o 
   1   9  15      304.26      405.30     32.40 o 
   3   9  15     1073.61     1277.03     41.32 o 
   5   9  15       98.83      152.54     36.44 o 
   7   9  15      137.52      186.73     55.40 o 
  -8  10  15        1.70      -12.18     22.51 o 
  -6  10  15     1177.70     1050.06     46.26 o 
  -4  10  15      245.13      209.91     24.53 o 
  -2  10  15      457.19      494.26     47.54 o 
   0  10  15       43.44       74.23     23.44 o 
   2  10  15       75.96       91.49     29.10 o 
   4  10  15      261.10      315.81     42.94 o 
   6  10  15       87.30      131.14     39.76 o 
  -7  11  15       28.49       26.96     39.94 o 
  -5  11  15       30.03        0.77     19.53 o 
  -3  11  15       75.64       73.51     34.23 o 
  -1  11  15      562.57      594.42     35.38 o 
   1  11  15       13.82       -0.24     20.39 o 
   3  11  15        7.72       24.09     16.81 o 
   5  11  15       46.74       31.60     67.95 o 
  -6  12  15        5.09      -10.50     22.96 o 
  -4  12  15       59.53       44.71     22.65 o 
  -2  12  15       27.10       52.05     28.50 o 
   0  12  15       16.33       31.94     22.13 o 
   2  12  15       10.60       49.12     19.90 o 
  -3  13  15       69.39       87.24     35.19 o 
  -1  13  15      380.71      422.85     42.15 o 
   1  13  15      252.61      383.71     31.92 o 
 -12   0  16      539.07      409.14     73.45 o 
 -10   0  16      140.01      240.05     55.60 o 
  -8   0  16     1309.49     1272.87     95.44 o 
  -6   0  16       36.22       17.64     28.42 o 
  -4   0  16     3750.02     3795.93    203.64 o 
  -2   0  16      285.45      313.79     27.91 o 
   0   0  16     6135.77     6143.58    247.52 o 
   2   0  16      336.86      293.99     47.10 o 
   4   0  16     3896.27     3878.56    178.84 o 
   6   0  16      207.24      129.83     53.63 o 
   8   0  16      943.16     1110.83     80.50 o 
 -11   1  16      204.66      249.25     43.47 o 
  -9   1  16    10163.34    10137.21    561.53 o 
  -7   1  16      210.18      284.00     36.01 o 
  -5   1  16     9148.71     9454.57    175.30 o 
  -3   1  16     1289.94     1253.36     36.38 o 
  -1   1  16    19505.69    20352.54    353.11 o 
   1   1  16      386.10      386.39     35.42 o 
   3   1  16     5229.76     5217.96    157.18 o 
   5   1  16       45.22       39.13     19.25 o 
   7   1  16      547.61      590.77     30.84 o 
   9   1  16      127.49      148.57     28.46 o 
 -12   2  16        8.97       -7.79     39.94 o 
 -10   2  16      105.18      118.36     33.74 o 
  -8   2  16      495.53      590.76     50.54 o 
  -6   2  16      618.00      500.39     50.21 o 
  -4   2  16     1176.56     1114.12     43.06 o 
  -2   2  16       93.87       89.95     12.54 o 
   0   2  16     1625.99     1519.57     63.42 o 
   2   2  16        3.56       19.08     21.97 o 
   4   2  16      536.14      573.34     44.45 o 
   6   2  16      162.05      192.13     34.97 o 
   8   2  16      205.34      234.13     30.19 o 
 -11   3  16      209.07      219.31     67.64 o 
  -9   3  16       77.97       82.61     33.74 o 
  -7   3  16      434.55      431.71     64.94 o 
  -5   3  16       11.29        4.53     15.98 o 
  -3   3  16       81.32       91.80     22.13 o 
  -1   3  16       87.42       90.93     16.40 o 
   1   3  16      189.09      207.56     29.48 o 
   3   3  16       93.67       84.51     27.29 o 
   5   3  16      462.78      451.56     42.94 o 
   7   3  16       44.34       57.06     23.76 o 
   9   3  16        0.49       16.33     30.59 o 
 -10   4  16      207.11      164.67     85.48 o 
  -8   4  16      753.84      833.82     57.20 o 
  -6   4  16        5.87       25.41     16.64 o 
  -4   4  16     1556.81     1419.63     40.66 o 
  -2   4  16      266.45      257.49     19.17 o 
   0   4  16      121.49      163.48     31.20 o 
   2   4  16       73.01       37.55     23.77 o 
   4   4  16     1780.07     1827.83     77.75 o 
   6   4  16       15.24       11.56     26.41 o 
   8   4  16       71.98       77.35     34.34 o 
 -11   5  16      158.65      182.53     43.70 o 
  -9   5  16     3038.34     3200.15    146.37 o 
  -7   5  16      361.40      425.87     41.45 o 
  -5   5  16     2898.68     2980.37     83.57 o 
  -3   5  16       14.74       41.14     17.69 o 
  -1   5  16    14960.53    14712.05    305.38 o 
   1   5  16      784.94      757.68     38.73 o 
   3   5  16      778.67      878.69    100.21 o 
   5   5  16       57.00       62.98     29.17 o 
   7   5  16      216.80      275.18     32.34 o 
 -10   6  16      427.33      464.46     57.37 o 
  -8   6  16      998.33      981.01     60.87 o 
  -6   6  16        4.99       11.54     16.32 o 
  -4   6  16      662.97      731.25     34.37 o 
  -2   6  16       88.64       57.08     23.14 o 
   0   6  16     1881.79     2005.16     61.02 o 
   2   6  16       13.58      -35.07     23.38 o 
   4   6  16     3295.61     3145.12    111.22 o 
   6   6  16      156.66      218.86     38.09 o 
   8   6  16       78.99       68.53     31.96 o 
  -9   7  16     3151.88     3107.41    183.93 o 
  -7   7  16       95.69       57.17     19.97 o 
  -5   7  16     3328.40     3049.39    161.01 o 
  -3   7  16      389.45      403.11     22.71 o 
  -1   7  16     8181.75     7793.70    172.70 o 
   1   7  16       76.93      100.61     27.19 o 
   3   7  16      454.37      417.66     43.10 o 
   5   7  16       16.63      -18.12     26.20 o 
   7   7  16      249.69      304.19     44.11 o 
 -10   8  16       24.15       -1.26     32.62 o 
  -8   8  16       32.05       20.25     27.37 o 
  -6   8  16        1.50       15.66     19.03 o 
  -4   8  16       23.24       41.12     17.58 o 
  -2   8  16       69.37      122.17     19.84 o 
   0   8  16      121.17      138.70     21.64 o 
   2   8  16       72.00       83.61     21.42 o 
   4   8  16      633.53      688.53     53.52 o 
   6   8  16       27.07      121.49     45.44 o 
  -9   9  16       10.31       17.20     39.42 o 
  -7   9  16      651.80      540.09     36.66 o 
  -5   9  16      135.63      147.64     23.48 o 
  -3   9  16      313.17      319.67     53.11 o 
  -1   9  16      104.20      112.42     21.80 o 
   1   9  16      331.12      352.54     29.14 o 
   3   9  16        7.68       14.01     28.52 o 
   5   9  16       15.62        9.17     34.71 o 
  -8  10  16       96.88       78.33     26.37 o 
  -6  10  16      182.86      153.99     25.58 o 
  -4  10  16       61.81      100.06     21.58 o 
  -2  10  16        0.82        2.06     18.19 o 
   0  10  16      376.90      352.94     29.86 o 
   2  10  16       23.00       34.20     29.45 o 
   4  10  16      186.79      150.09     39.91 o 
  -7  11  16      191.08      179.69     30.01 o 
  -5  11  16      236.07      236.04     28.37 o 
  -3  11  16      316.84      299.75     37.34 o 
  -1  11  16      991.00      916.11     44.30 o 
   1  11  16       96.65      110.00     25.48 o 
   3  11  16      176.85      164.94     51.66 o 
  -4  12  16      367.45      302.69     40.82 o 
  -2  12  16       35.75      -15.01     28.30 o 
   0  12  16      149.61      183.79     28.37 o 
   2  12  16        7.36      -20.89     18.78 o 
 -11   1  17      147.58      181.68     41.68 o 
  -9   1  17     1607.99     1551.14     77.93 o 
  -7   1  17      316.39      330.80     37.63 o 
  -5   1  17      196.40      237.04     18.71 o 
  -3   1  17      652.01      633.04     31.83 o 
  -1   1  17       84.64      178.52     19.20 o 
   1   1  17      587.06      629.06     43.92 o 
   3   1  17      382.18      372.98     38.20 o 
   5   1  17      214.05      224.80     26.57 o 
   7   1  17       21.58        9.86     21.77 o 
   9   1  17       14.81       51.13     27.37 o 
 -12   2  17     1551.56     1389.17     85.51 o 
 -10   2  17        7.07      -18.99     27.14 o 
  -8   2  17     5210.31     5021.92    200.32 o 
  -6   2  17     2594.77     2385.45     71.17 o 
  -4   2  17     8763.71     8721.32    213.61 o 
  -2   2  17      755.88      736.85     28.39 o 
   0   2  17     9557.94     9111.34    246.98 o 
   2   2  17      766.79      869.11     61.83 o 
   4   2  17     1158.18     1275.88     64.84 o 
   6   2  17       45.35       35.00     30.50 o 
   8   2  17      117.56      139.20     32.13 o 
 -11   3  17        0.98       32.47     35.29 o 
  -9   3  17     3003.00     3120.20    117.58 o 
  -7   3  17      466.19      498.68     67.12 o 
  -5   3  17     1628.39     1662.71     56.38 o 
  -3   3  17      558.48      546.60     31.62 o 
  -1   3  17     2196.74     2075.19     60.93 o 
   1   3  17     3723.28     3550.60    234.14 o 
   3   3  17      557.13      615.13     47.22 o 
   5   3  17      908.57      957.04     58.68 o 
   7   3  17       27.68       26.47     24.39 o 
 -10   4  17        0.91       -7.66     39.42 o 
  -8   4  17     3704.32     3871.55    132.95 o 
  -6   4  17       59.27       29.50     18.56 o 
  -4   4  17     3613.62     3514.06     79.69 o 
  -2   4  17      399.49      362.56     25.84 o 
   0   4  17     1610.06     1442.71     49.57 o 
   2   4  17       30.82       67.21     27.05 o 
   4   4  17      612.65      663.14     49.67 o 
   6   4  17       81.81       64.81     30.58 o 
   8   4  17      162.85      224.07     33.03 o 
 -11   5  17        0.81        5.43     36.67 o 
  -9   5  17      869.81      931.77     70.23 o 
  -7   5  17       49.82       37.61     19.25 o 
  -5   5  17       57.88       89.43     19.32 o 
  -3   5  17      315.93      291.24     21.05 o 
  -1   5  17     2150.80     2088.52     63.62 o 
   1   5  17      485.59      544.21     44.56 o 
   3   5  17      852.77      901.29     56.03 o 
   5   5  17      139.43      134.50     39.94 o 
   7   5  17        0.45        4.35     24.29 o 
 -10   6  17       67.17      150.71     41.00 o 
  -8   6  17        6.20       21.00     25.88 o 
  -6   6  17      632.61      576.61     38.92 o 
  -4   6  17      278.84      279.65     24.74 o 
  -2   6  17       85.19      128.06     20.02 o 
   0   6  17      510.01      532.09     31.91 o 
   2   6  17      101.09       58.35     31.85 o 
   4   6  17      142.63      216.91     37.44 o 
   6   6  17        7.90      -14.28     58.30 o 
  -9   7  17       98.48       59.10     33.86 o 
  -7   7  17      280.13      248.72     35.22 o 
  -5   7  17       90.76      114.11     21.53 o 
  -3   7  17       21.36       13.33     15.71 o 
  -1   7  17       75.20      106.39     28.33 o 
   1   7  17        0.63       36.11     18.23 o 
   3   7  17       94.73      115.78     36.00 o 
   5   7  17        1.05       66.37     32.10 o 
   7   7  17        6.82        2.04     34.86 o 
  -8   8  17     2648.40     2691.65    127.60 o 
  -6   8  17     1639.02     1602.45     85.55 o 
  -4   8  17     2863.12     2756.99     76.87 o 
  -2   8  17      911.05      991.86     42.52 o 
   0   8  17     4344.63     4177.01    106.12 o 
   2   8  17      697.08      745.64     53.18 o 
   4   8  17     2560.10     2648.12    105.37 o 
   6   8  17      266.38      278.67     44.18 o 
  -7   9  17      161.14      179.33     27.79 o 
  -5   9  17      122.98      177.23     25.50 o 
  -3   9  17      310.07      349.44     36.57 o 
  -1   9  17      305.71      316.75     32.50 o 
   1   9  17      186.27      252.53     34.53 o 
   3   9  17       79.35       63.91     34.30 o 
   5   9  17       58.16       52.88     35.63 o 
  -6  10  17      177.81      200.08     27.86 o 
  -4  10  17      383.77      462.99     41.72 o 
  -2  10  17      144.77      147.16     23.95 o 
   0  10  17      779.79      832.51     42.82 o 
   2  10  17       80.67      118.09     60.58 o 
   4  10  17      132.00      169.99     42.92 o 
  -5  11  17      144.23      176.30     36.01 o 
  -3  11  17       69.22       49.92     28.24 o 
  -1  11  17       40.25       91.56     24.04 o 
   1  11  17      273.14      328.79     33.00 o 
   3  11  17       11.95      -10.40     33.84 o 
  -4  12  17      119.17      101.49     34.17 o 
  -2  12  17        2.44       -1.40     29.55 o 
   0  12  17      219.83      242.82     32.37 o 
 -10   0  18       44.91        9.75     38.38 o 
  -8   0  18     6280.57     5334.21    227.60 o 
  -6   0  18       20.93      -21.99     25.93 o 
  -4   0  18     4280.43     4537.38    147.93 o 
  -2   0  18      358.55      353.84     28.20 o 
   0   0  18     6400.10     6830.53    274.49 o 
   2   0  18      102.14       74.28     37.55 o 
   4   0  18       97.18      111.62     41.91 o 
   6   0  18      127.85      164.01     32.85 o 
   8   0  18       47.69       21.37     45.44 o 
 -11   1  18     2907.17     2664.06    118.88 o 
  -9   1  18      122.93      166.44     52.18 o 
  -7   1  18     3995.44     3910.20    126.81 o 
  -5   1  18      241.93      228.14     19.01 o 
  -3   1  18     6365.95     6205.28    204.24 o 
  -1   1  18     1163.90     1152.74     56.59 o 
   1   1  18     9842.04     9919.09    270.45 o 
   3   1  18      103.88      112.08     30.69 o 
   5   1  18     1852.54     1782.01    112.24 o 
   7   1  18       45.10       49.84     24.43 o 
 -10   2  18       47.87       94.46     34.54 o 
  -8   2  18     1784.52     1824.19     82.63 o 
  -6   2  18      163.62      172.26     23.80 o 
  -4   2  18      173.83      223.71     19.64 o 
  -2   2  18      332.07      375.70     25.66 o 
   0   2  18      167.11      247.74     32.01 o 
   2   2  18       50.95       67.10     43.47 o 
   4   2  18       44.29       13.32     26.99 o 
   6   2  18       47.41       41.43     34.12 o 
   8   2  18       14.34       11.53     26.80 o 
 -11   3  18        1.94       15.38     35.00 o 
  -9   3  18      154.94      121.15     33.75 o 
  -7   3  18       65.10       71.02     29.14 o 
  -5   3  18       10.94        3.70     21.90 o 
  -3   3  18        1.26      -10.78     12.97 o 
  -1   3  18      131.72      130.78     19.61 o 
   1   3  18       62.14       55.78     27.03 o 
   3   3  18        0.68       19.59     26.56 o 
   5   3  18        3.01      -12.65     28.37 o 
   7   3  18        3.29      -16.01     24.24 o 
 -10   4  18        2.86       -0.51     29.64 o 
  -8   4  18     1105.99     1030.89     66.09 o 
  -6   4  18      124.87      130.18     23.09 o 
  -4   4  18      651.51      780.61     50.07 o 
  -2   4  18      166.13      159.11     45.57 o 
   0   4  18     1458.21     1358.51    138.28 o 
   2   4  18      109.15      135.55     40.35 o 
   4   4  18      157.15      190.69     35.94 o 
   6   4  18       10.75        0.58     34.86 o 
   8   4  18        5.16       19.19     27.59 o 
  -9   5  18       15.96       10.81     28.41 o 
  -7   5  18     3149.57     3421.71    102.36 o 
  -5   5  18       92.59       80.61     21.93 o 
  -3   5  18      975.00      869.82     39.23 o 
  -1   5  18      613.56      591.24     43.00 o 
   1   5  18     5492.85     5538.98    169.01 o 
   3   5  18       52.79       43.53     29.39 o 
   5   5  18      572.88      587.41     51.62 o 
   7   5  18       16.48       13.46     27.13 o 
 -10   6  18      130.31      221.98     44.02 o 
  -8   6  18     2271.58     2385.20     97.34 o 
  -6   6  18      169.96      211.05     25.72 o 
  -4   6  18     2240.74     2202.03     66.26 o 
  -2   6  18      235.77      227.00     24.81 o 
   0   6  18     1354.54     1277.99     49.78 o 
   2   6  18       20.29        7.68     28.10 o 
   4   6  18      149.84      179.42     37.89 o 
   6   6  18       99.84       95.50     38.26 o 
  -9   7  18        0.02        2.22     30.81 o 
  -7   7  18     3032.00     3078.84    100.62 o 
  -5   7  18      168.51      145.86     23.77 o 
  -3   7  18     1980.89     1931.04     95.62 o 
  -1   7  18     1070.82     1003.79     44.29 o 
   1   7  18     3379.38     3315.91    117.03 o 
   3   7  18       32.46       64.48     33.06 o 
   5   7  18      254.23      271.09     43.97 o 
  -8   8  18      168.57      270.92     57.78 o 
  -6   8  18       75.46       18.69     21.10 o 
  -4   8  18      132.71      135.13     41.18 o 
  -2   8  18        3.29       68.20     19.95 o 
   0   8  18      187.40      200.12     25.96 o 
   2   8  18      335.91      347.24     43.59 o 
   4   8  18        7.77       33.59     34.76 o 
   6   8  18       47.31       35.69     39.88 o 
  -7   9  18       38.51       59.23     24.56 o 
  -5   9  18      379.91      394.15     33.63 o 
  -3   9  18       68.30       96.58     29.74 o 
  -1   9  18      111.07      104.87     23.12 o 
   1   9  18       48.17       22.43     21.45 o 
   3   9  18        8.36       29.82     33.41 o 
   5   9  18        0.69        9.20     35.82 o 
  -6  10  18      140.35      147.60     28.02 o 
  -4  10  18      347.35      348.59     40.04 o 
  -2  10  18       49.05       57.27     28.86 o 
   0  10  18      338.33      322.13     31.54 o 
   2  10  18       38.39       67.32     64.21 o 
   4  10  18       17.42       40.92     40.40 o 
  -5  11  18       33.27       78.81     48.86 o 
  -3  11  18      590.99      599.66     77.60 o 
  -1  11  18      284.20      274.55     31.52 o 
   1  11  18      288.27      320.07     34.89 o 
  -2  12  18        2.26      -29.88     41.50 o 
 -11   1  19     1114.67      976.87    115.77 o 
  -9   1  19      356.20      455.78     46.79 o 
  -7   1  19     2739.27     2469.78     92.18 o 
  -5   1  19      204.23      224.78     25.75 o 
  -3   1  19     2072.99     2093.17     53.18 o 
  -1   1  19      360.20      404.12     63.18 o 
   1   1  19      967.21     1185.01     62.48 o 
   3   1  19      361.75      367.87     41.07 o 
   5   1  19      573.38      520.46     48.63 o 
   7   1  19       35.24       40.94     25.31 o 
 -10   2  19      465.41      344.86     58.92 o 
  -8   2  19      208.27      245.29     69.09 o 
  -6   2  19     4321.27     4104.28    185.38 o 
  -4   2  19      581.65      465.66     25.40 o 
  -2   2  19       69.72       49.39     17.31 o 
   0   2  19       35.14       25.53     23.64 o 
   2   2  19     3318.07     3014.06    107.82 o 
   4   2  19        7.52        3.94     27.10 o 
   6   2  19      652.43      650.13     55.16 o 
 -11   3  19     2095.84     2091.05    102.01 o 
  -9   3  19       47.13       75.40     32.32 o 
  -7   3  19     5918.03     5791.71    250.94 o 
  -5   3  19       38.68       42.35     20.16 o 
  -3   3  19     8306.24     8075.92    179.91 o 
  -1   3  19        2.30      -26.85     20.90 o 
   1   3  19     4007.92     4239.21    136.66 o 
   3   3  19      127.72      133.29     33.57 o 
   5   3  19      739.40      724.69     55.45 o 
   7   3  19        0.68      -22.75     26.36 o 
 -10   4  19      130.30       62.25     46.68 o 
  -8   4  19      177.14      172.49     37.89 o 
  -6   4  19     1134.18     1157.58     51.15 o 
  -4   4  19       66.37       40.37     16.21 o 
  -2   4  19       95.77      108.63     21.15 o 
   0   4  19       65.34       63.68     44.71 o 
   2   4  19     1700.24     1598.58     75.38 o 
   4   4  19        1.21      -18.70     27.56 o 
   6   4  19      284.24      325.48     46.41 o 
  -9   5  19        1.50      -12.07     29.57 o 
  -7   5  19     2119.49     2051.50     88.63 o 
  -5   5  19        2.43      -22.46     18.31 o 
  -3   5  19     1255.43     1218.88     48.32 o 
  -1   5  19       39.78       -3.52     17.64 o 
   1   5  19      749.28      732.72     52.74 o 
   3   5  19        6.44        2.06     29.19 o 
   5   5  19       53.19       38.29     53.32 o 
   7   5  19       24.31       23.04     29.74 o 
 -10   6  19       63.71       97.30     41.96 o 
  -8   6  19       29.83       27.95     37.14 o 
  -6   6  19      142.55      154.80     25.61 o 
  -4   6  19        9.54       -1.30     21.48 o 
  -2   6  19      304.57      294.84     28.03 o 
   0   6  19        0.47       24.96     26.48 o 
   2   6  19        0.07       17.73     30.04 o 
   4   6  19        1.32      -46.99     31.33 o 
   6   6  19        0.40       19.15     35.10 o 
  -9   7  19       31.12        2.79     32.89 o 
  -7   7  19      713.39      798.50     64.58 o 
  -5   7  19      318.33      417.73     37.77 o 
  -3   7  19      603.28      640.16     46.25 o 
  -1   7  19      671.99      701.57     46.97 o 
   1   7  19      513.30      544.31     49.35 o 
   3   7  19       31.58       75.90     34.59 o 
   5   7  19      233.52      362.88     67.84 o 
  -8   8  19       33.40        2.84     32.87 o 
  -6   8  19     1491.06     1531.79     58.48 o 
  -4   8  19      207.89      186.51     33.03 o 
  -2   8  19     1345.45     1390.64     57.18 o 
   0   8  19       22.57       28.81     21.29 o 
   2   8  19     1632.06     1504.86     79.10 o 
   4   8  19      581.97      566.67     56.08 o 
  -7   9  19     2105.97     2294.15     87.36 o 
  -5   9  19      275.04      278.23     48.65 o 
  -3   9  19      621.03      605.96     47.23 o 
  -1   9  19       70.37       69.74     23.01 o 
   1   9  19      571.92      664.50     67.84 o 
   3   9  19        4.22      -15.73     34.60 o 
  -6  10  19      302.13      307.98     42.05 o 
  -4  10  19        2.58      -16.02     40.77 o 
  -2  10  19      129.30      171.48     36.03 o 
   0  10  19        1.44       15.32     23.24 o 
   2  10  19      500.34      505.55     53.71 o 
  -3  11  19        1.14       -8.93     29.90 o 
  -1  11  19        0.32       16.77     23.79 o 
   1  11  19       41.89       29.83     35.40 o 
 -10   0  20     2345.62     2220.62    135.90 o 
  -8   0  20       47.52      156.02     45.02 o 
  -6   0  20     9396.81     9003.85    341.51 o 
  -4   0  20     1630.74     1894.04     71.37 o 
  -2   0  20     5838.62     5932.37    243.37 o 
   0   0  20     1701.28     1672.47    101.66 o 
   2   0  20     4515.27     4508.25    207.68 o 
   4   0  20        7.33      -39.01     38.59 o 
   6   0  20      204.94      302.29     62.24 o 
 -11   1  20      131.89      131.27     39.26 o 
  -9   1  20      211.48      159.92     34.53 o 
  -7   1  20      791.58      857.06     53.25 o 
  -5   1  20     1685.99     1687.24     88.65 o 
  -3   1  20      125.30      201.50     22.82 o 
  -1   1  20     3136.66     3116.41    128.95 o 
   1   1  20        2.51       27.24     43.36 o 
   3   1  20     1117.89     1123.01    119.71 o 
   5   1  20        0.33       29.65     45.44 o 
   7   1  20      457.30      445.45     74.28 o 
 -10   2  20      637.87      688.84     60.20 o 
  -8   2  20       68.28       59.15     28.76 o 
  -6   2  20     1960.11     1847.04     77.27 o 
  -4   2  20      525.11      489.49     37.34 o 
  -2   2  20       31.02       31.98     23.37 o 
   0   2  20      106.67      107.80     32.06 o 
   2   2  20      629.56      686.25     52.23 o 
   4   2  20        1.12       10.73     33.51 o 
   6   2  20       47.82       46.44     34.86 o 
  -9   3  20      162.47      208.47     63.70 o 
  -7   3  20       41.91       55.18     28.02 o 
  -5   3  20      144.77      173.35     25.57 o 
  -3   3  20      501.36      576.89     33.23 o 
  -1   3  20        0.24      -13.23     23.13 o 
   1   3  20        1.52       64.46     32.06 o 
   3   3  20       26.05       26.66     45.54 o 
   5   3  20        3.80       18.37     34.25 o 
   7   3  20       28.88        6.40     29.79 o 
 -10   4  20      276.82      289.21     49.10 o 
  -8   4  20      707.68      721.08     70.23 o 
  -6   4  20     2616.29     2550.87    124.84 o 
  -4   4  20      158.56      173.29     33.51 o 
  -2   4  20     2396.60     2185.23     67.80 o 
   0   4  20      128.17      150.35     39.11 o 
   2   4  20      379.45      385.55     43.62 o 
   4   4  20       31.16        6.52     30.43 o 
   6   4  20      127.27       82.99     56.23 o 
  -9   5  20      114.20      134.03     42.22 o 
  -7   5  20     1636.61     1583.85     79.41 o 
  -5   5  20      186.84      227.08     29.59 o 
  -3   5  20        8.40       -4.35     17.13 o 
  -1   5  20       89.20       73.59     29.36 o 
   1   5  20      305.35      321.58     40.56 o 
   3   5  20      600.07      564.29     52.08 o 
   5   5  20        7.39       15.83     33.83 o 
  -8   6  20      192.68      164.42     49.07 o 
  -6   6  20     3898.68     3952.70    208.29 o 
  -4   6  20      357.46      448.91     42.08 o 
  -2   6  20     2531.46     2464.69     75.12 o 
   0   6  20      156.54      195.49     37.16 o 
   2   6  20     1175.91     1167.70     74.48 o 
   4   6  20      113.74      109.32     38.35 o 
  -7   7  20      180.55      210.15     30.77 o 
  -5   7  20      603.52      600.57     47.31 o 
  -3   7  20       14.79       36.60     36.62 o 
  -1   7  20      534.53      543.47     36.68 o 
   1   7  20      167.82      166.34     38.81 o 
   3   7  20      621.95      646.43     97.20 o 
   5   7  20        1.80       11.97     40.00 o 
  -8   8  20       90.49       39.99     45.33 o 
  -6   8  20      360.53      361.41     47.72 o 
  -4   8  20       13.64       23.30     38.80 o 
  -2   8  20      128.18       84.37     24.36 o 
   0   8  20       94.33       79.38     33.15 o 
   2   8  20       10.98       16.27     33.68 o 
   4   8  20       11.35      -24.00     35.81 o 
  -7   9  20        9.66       54.03     28.17 o 
  -5   9  20       18.67       53.03     31.39 o 
  -3   9  20        4.61       18.02     36.31 o 
  -1   9  20       89.43      133.09     26.47 o 
   1   9  20       74.00       53.93     34.31 o 
   3   9  20      118.09      124.99     42.79 o 
  -4  10  20      185.56      236.41     38.94 o 
  -2  10  20      517.44      484.87     47.82 o 
   0  10  20      160.77      184.69     40.91 o 
  -9   1  21      865.27      722.32     63.70 o 
  -7   1  21       38.66       49.65     24.75 o 
  -5   1  21     2450.76     2467.78    155.57 o 
  -3   1  21     1094.64     1045.62     53.99 o 
  -1   1  21      552.89      577.93     44.01 o 
   1   1  21        0.95      -23.57     25.91 o 
   3   1  21      819.64      853.70     92.22 o 
   5   1  21       58.44       37.07     58.61 o 
 -10   2  21      989.33     1027.74     68.66 o 
  -8   2  21       10.62       13.34     24.71 o 
  -6   2  21     1763.33     1735.30     92.53 o 
  -4   2  21      475.55      445.96     29.65 o 
  -2   2  21     2561.90     2531.99     91.98 o 
   0   2  21       19.31       36.27     27.14 o 
   2   2  21      443.99      442.63     47.46 o 
   4   2  21      296.39      322.36     78.32 o 
   6   2  21        3.98      -28.79     36.30 o 
  -9   3  21     1781.73     1664.06    102.49 o 
  -7   3  21       16.69       78.44     50.42 o 
  -5   3  21     3400.46     3322.51    105.59 o 
  -3   3  21      874.34      935.42     42.18 o 
  -1   3  21     2610.96     2469.42     93.72 o 
   1   3  21      366.01      343.03     41.58 o 
   3   3  21     2084.65     2080.27    205.09 o 
   5   3  21       51.55       66.58     39.15 o 
  -8   4  21        1.17       83.58     32.82 o 
  -6   4  21     2110.76     2104.08     71.83 o 
  -4   4  21      145.93      135.23     49.38 o 
  -2   4  21     1297.83     1344.77     67.54 o 
   0   4  21       10.43        0.99     25.74 o 
   2   4  21      836.67      870.07     62.97 o 
   4   4  21      249.03      257.85     45.00 o 
   6   4  21       28.88      103.72     42.87 o 
  -9   5  21      230.66      249.79     45.88 o 
  -7   5  21        0.04       17.33     29.36 o 
  -5   5  21     1099.51     1120.43     87.35 o 
  -3   5  21      134.17      102.89     29.20 o 
  -1   5  21      296.16      309.20     40.10 o 
   1   5  21      162.02       92.01     48.13 o 
   3   5  21       51.61       56.31     38.43 o 
   5   5  21        0.21      -27.49     37.14 o 
  -8   6  21        5.51        1.69     31.46 o 
  -6   6  21        0.14      -33.08     22.06 o 
  -4   6  21        8.54      -26.67     25.17 o 
  -2   6  21       19.50       23.64     29.74 o 
   0   6  21       95.41      122.09     35.69 o 
   2   6  21      114.61       87.55     41.60 o 
   4   6  21       20.34       65.81     41.05 o 
  -7   7  21      149.60      181.27     41.22 o 
  -5   7  21      521.19      562.82     48.63 o 
  -3   7  21      428.00      477.66     45.90 o 
  -1   7  21     1061.49     1090.89     65.84 o 
   1   7  21        3.41      -38.08     42.84 o 
   3   7  21      458.07      431.88     52.96 o 
  -6   8  21      613.71      596.46     51.25 o 
  -4   8  21      206.56      245.05     58.92 o 
  -2   8  21       75.49       48.80     23.88 o 
   0   8  21        0.86       12.15     34.37 o 
   2   8  21        1.26       36.95     36.75 o 
  -5   9  21     1426.74     1497.30     91.50 o 
  -3   9  21      733.06      600.90     72.82 o 
  -1   9  21      514.77      505.43     50.45 o 
   1   9  21        5.13      -35.02     35.54 o 
  -2  10  21      362.91      415.69     47.73 o 
 -10   0  22        0.81      -17.84     43.36 o 
  -8   0  22     2225.48     1949.65    115.77 o 
  -6   0  22       39.63       43.98     34.03 o 
  -4   0  22     1831.37     1845.50    105.61 o 
  -2   0  22       76.54       69.92     35.89 o 
   0   0  22     3288.80     3140.78    156.64 o 
   2   0  22       49.45       31.12     45.02 o 
   4   0  22     1040.83     1089.04     95.02 o 
   6   0  22       12.42       34.65     56.64 o 
  -9   1  22     1643.00     1626.41    109.96 o 
  -7   1  22        2.19       10.94     23.64 o 
  -5   1  22     3646.04     3686.91     95.50 o 
  -3   1  22      551.88      564.38     42.46 o 
  -1   1  22       77.29      136.12     31.12 o 
   1   1  22       69.65       71.93     30.50 o 
   3   1  22      414.45      423.53     61.72 o 
   5   1  22       11.35      -20.10     38.90 o 
  -8   2  22       37.50       50.56     29.69 o 
  -6   2  22       29.42       26.61     24.17 o 
  -4   2  22      982.06      968.73     49.29 o 
  -2   2  22       34.71       43.74     26.47 o 
   0   2  22      334.52      329.46     39.24 o 
   2   2  22      159.78       98.88     34.62 o 
   4   2  22      202.50      185.58     42.43 o 
  -9   3  22       21.93       47.25     34.68 o 
  -7   3  22       60.19       23.03     39.63 o 
  -5   3  22       30.55       31.22     37.14 o 
  -3   3  22       23.81       11.88     24.45 o 
  -1   3  22        5.53      -19.75     26.20 o 
   1   3  22        0.14        6.62     29.25 o 
   3   3  22       65.19       53.20     36.67 o 
   5   3  22       36.05       27.30     39.04 o 
  -8   4  22      857.01      727.00     59.12 o 
  -6   4  22       32.71       17.84     28.36 o 
  -4   4  22      472.57      509.96     66.81 o 
  -2   4  22      147.80      138.17     46.99 o 
   0   4  22      251.38      270.54     40.35 o 
   2   4  22        8.83        5.83     40.87 o 
   4   4  22       46.19       37.32     37.30 o 
  -7   5  22      422.71      496.88     50.58 o 
  -5   5  22     3329.60     3342.54    117.33 o 
  -3   5  22        6.82        5.53     20.50 o 
  -1   5  22      826.06      824.43    143.37 o 
   1   5  22      107.87       69.09     35.62 o 
   3   5  22      874.76      876.73    140.98 o 
  -8   6  22     1077.38      975.81    125.00 o 
  -6   6  22       16.64       32.80     30.53 o 
  -4   6  22     1629.10     1738.67     80.40 o 
  -2   6  22      203.71      233.05     47.82 o 
   0   6  22      934.80      951.50     63.36 o 
   2   6  22       62.91       44.06     36.93 o 
   4   6  22      663.39      598.12     60.52 o 
  -7   7  22       26.77      -10.58     40.46 o 
  -5   7  22      920.12     1034.24    150.73 o 
  -3   7  22       66.59       30.16     69.92 o 
  -1   7  22       79.22      132.25     42.12 o 
   1   7  22        0.06      -27.59     33.61 o 
   3   7  22      192.49      166.20     45.77 o 
  -6   8  22       46.29       79.78     41.60 o 
  -4   8  22       81.96       87.81     34.75 o 
  -2   8  22       14.02      -37.14     55.60 o 
   0   8  22      196.86      214.40     43.92 o 
   2   8  22        3.01      -27.96     35.64 o 
  -3   9  22       40.80       55.29     34.45 o 
  -1   9  22      181.77      216.61     43.54 o 
  -9   1  23       35.61       49.74     32.93 o 
  -7   1  23       54.08       27.90     24.84 o 
  -5   1  23        5.17       -1.24     30.50 o 
  -3   1  23     1139.18     1215.79     61.91 o 
  -1   1  23      155.63      119.63     31.09 o 
   1   1  23      202.37      220.25     37.91 o 
   3   1  23        0.59      -24.95     53.74 o 
   5   1  23      105.01      147.33     43.50 o 
  -8   2  23     2078.38     1963.29     84.57 o 
  -6   2  23       34.35       67.41     26.80 o 
  -4   2  23     5060.97     5165.54    223.87 o 
  -2   2  23      514.28      577.34     45.91 o 
   0   2  23     1633.69     1684.91     78.17 o 
   2   2  23       13.51      -29.29     29.39 o 
   4   2  23      422.02      460.21     54.64 o 
  -7   3  23      251.95      201.17     36.10 o 
  -5   3  23      378.22      360.53     41.81 o 
  -3   3  23      484.19      500.97     43.84 o 
  -1   3  23        0.78       40.37     29.74 o 
   1   3  23      563.70      564.57     51.64 o 
   3   3  23        0.11       55.06     56.64 o 
  -8   4  23     1932.56     1925.24     90.36 o 
  -6   4  23       55.42      103.12     41.08 o 
  -4   4  23     4141.60     4111.00    132.55 o 
  -2   4  23       17.44      -24.54     26.91 o 
   0   4  23      822.57      755.41     56.48 o 
   2   4  23       92.54      121.23     38.80 o 
   4   4  23      374.41      365.66     76.56 o 
  -7   5  23       74.46       55.60     41.50 o 
  -5   5  23        4.53       32.05     31.23 o 
  -3   5  23       70.85       35.48     48.96 o 
  -1   5  23       15.61      -12.27     31.15 o 
   1   5  23      207.89      216.64     44.01 o 
   3   5  23       17.81       26.56     37.89 o 
  -6   6  23      115.45       89.13     33.30 o 
  -4   6  23       21.93        6.54     30.66 o 
  -2   6  23       41.56        6.62     30.96 o 
   0   6  23       24.39      -26.54     32.60 o 
   2   6  23        2.18      -52.37     34.91 o 
  -5   7  23       79.71        2.49     38.28 o 
  -3   7  23      143.56      170.96     64.94 o 
  -1   7  23        4.88        5.61     34.07 o 
   1   7  23       30.06       36.99     38.09 o 
  -4   8  23      742.77      712.81     59.05 o 
  -2   8  23      126.12       54.36     62.24 o 
   0   8  23      213.84      216.24     54.77 o 
  -8   0  24      221.38      217.44     55.40 o 
  -4   0  24     4029.42     3889.76    177.18 o 
  -2   0  24      225.35      254.37     50.83 o 
   0   0  24       74.98      183.62     52.70 o 
   2   0  24      125.20      143.57     51.45 o 
   4   0  24       51.93      -34.44     52.70 o 
  -7   1  24     1072.39      931.57     80.50 o 
  -3   1  24      596.74      753.40     72.31 o 
  -1   1  24        1.79        3.50     26.33 o 
   1   1  24      789.86      712.86     53.91 o 
   3   1  24       96.84      108.51     40.05 o 
  -8   2  24      296.12      317.35     42.88 o 
  -6   2  24      113.17       15.98     32.78 o 
  -4   2  24     1137.02     1201.49     90.46 o 
  -2   2  24      429.67      479.00     43.79 o 
   0   2  24        7.82       20.39     31.04 o 
   2   2  24       18.19        0.93     34.37 o 
   4   2  24       61.08       51.90     42.32 o 
  -7   3  24       48.90       60.58     36.52 o 
  -5   3  24        0.53       11.00     40.46 o 
  -3   3  24      103.68       77.23     31.84 o 
  -1   3  24        2.69      -25.61     31.33 o 
   1   3  24       46.22       35.85     34.15 o 
   3   3  24       31.30        9.11     34.91 o 
  -6   4  24        1.68      -11.62     33.40 o 
  -4   4  24      277.42      198.14     54.57 o 
  -2   4  24        1.54       -3.76     32.57 o 
   0   4  24       17.00        8.17     33.61 o 
   2   4  24        4.01      -31.56     32.62 o 
  -5   5  24      135.20      231.08     39.07 o 
  -3   5  24     2007.86     1977.25    126.15 o 
  -1   5  24      320.39      390.98     46.41 o 
   1   5  24      618.43      597.23     57.36 o 
  -6   6  24       64.30       78.44     35.18 o 
  -4   6  24      513.39      388.60     75.94 o 
  -2   6  24      373.81      461.96     50.25 o 
   0   6  24      113.56       65.96     37.66 o 
  -3   7  24      371.64      327.40     74.90 o 
  -1   7  24       31.91       15.73     41.81 o 
  -7   1  25      490.02      481.76     62.04 o 
  -3   1  25       78.75       67.43     30.91 o 
  -1   1  25      129.26      134.13     33.23 o 
   1   1  25        4.10       57.67     33.79 o 
   3   1  25        8.71       22.90     37.82 o 
  -4   2  25      107.74       44.81     42.12 o 
  -2   2  25     2438.00     2515.69     98.66 o 
   0   2  25       62.00       38.38     33.01 o 
   2   2  25      143.59      119.95     70.23 o 
  -5   3  25       62.02      -11.62     41.91 o 
  -3   3  25     1495.65     1502.41    144.51 o 
  -1   3  25        0.81      -18.52     30.18 o 
   1   3  25      289.42      260.84     84.75 o 
  -6   4  25     1201.98     1152.53     89.01 o 
  -4   4  25      219.88      224.07     59.13 o 
  -2   4  25     1619.68     1740.09    134.86 o 
   0   4  25       61.66       70.81     41.18 o 
  -5   5  25        0.44       44.19     53.11 o 
  -3   5  25      316.15      346.28     69.09 o 
  -1   5  25       19.98       15.76     34.11 o 
   1   5  25       11.54       63.28     57.26 o 
  -2   6  25        7.32       -0.44     33.85 o 
  -2   0  26     1763.33     2037.42    124.49 o 
   0   0  26       71.62       34.23     45.02 o 
  -3   1  26      179.04      117.40     64.53 o 
  -1   1  26      741.82      760.59     81.95 o 
   1   1  26        1.36      -32.63     33.01 o 
  -4   2  26        7.58        7.05     42.74 o 
  -2   2  26      224.12      320.75     42.97 o 
   0   2  26       42.15        0.33     60.06 o 
  -3   3  26       74.55       49.38     51.45 o 
  -1   3  26       44.20       73.97     36.36 o 
  -4   4  26      176.61      183.62     61.00 o 
  -2   4  26      833.95      901.09     63.84 o 
  -3   1  27       15.87      -33.54     27.65 o 
                                                 
